# Supplementary material for: Deciphering novel common gene signatures for rheumatoid arthritis and systemic lupus erythematosus by integrative analysis of transcriptomic profiles
Source: PLoS One. 2023 Mar 16;18(3):e0281637. doi: 10.1371/journal.pone.0281637 (PMC10019710; doi:10.1371/journal.pone.0281637)
Supplement: S1 Table — (XLSX) [file pone.0281637.s001.xlsx]

## Sheet: 121_SLE_datasets
SLE All	Exclusion criteria													SLE All	RA ALL
GSE185047	Low sample size	Misiing healthy Control	Drug treated	Other Tissues (synovial etc.) or any other cell type specific	AUROC curve	Unrelated	duplicated (how many time it is repeated)	patient_with_specific_condition	Selected datasets					GSE185047	GSE180533
GSE164120	GSE144390	GSE121239	GSE185047	GSE164120	GSE154851	GSE131528	GSE36700 (2)	GSE108497 (pregnency)	GSE50772					GSE164120	GSE122448
GSE148810	GSE121704	GSE102466	GSE100150	GSE148810	GSE100163	GSE123302	GSE13887 (3)		GSE61635					GSE148810	GSE184979
GSE156751	GSE93679	GSE99340	GSE149415	GPL28426	GSE138458	GSE104954	GSE51997 (4)		GSE17755					GSE156751	GSE172188
GSE154851	GSE103760	GSE99339	GSE110174	GSE156751	GSE126307	GSE104948	GSE52471 (2)		GSE22098					GSE154851	GSE181616
GSE100163	GSE110396	GSE99325	GSE100383	GSE93698	GSE99967	GSE81071	GSE30153 (2)		GSE11909					GSE100163	GSE181614
GSE100150	GSE96600	GSE36700	GSE88887	GSE41825	GSE110169	GSE55768	GSE10325 (2)		GSE4588					GSE100150	GSE181076
GSE149415	GSE94815	GSE23076	GSE88886	GSE46923	GSE82221	GSE51406			GSE24060					GSE149415	GSE175709
GSE138458	GSE78243	GSE11908	GSE88885	GSE46917	GSE81622	GSE51404								GSE138458	GSE180775
GSE131528	GSE78909		GSE88884	GSE46913	GSE50635	GSE32245								GSE131528	GSE180717
GSE144390	GSE62764		GSE79189	GSE46907	GSE30153	GSE28623								GSE144390	GSE144311
GSE123302	GSE46920		GSE75007	GSE50395	GSE20864	GSE19491								GSE123302	GSE176510
GSE126307	GSE24579		GSE72798	GSE51997	GSE11907									GSE126307	GSE132830
GSE108497	GSE22132		GSE72754	GSE52471	GSE10325									GSE108497	GSE120918
GSE121704	GSE21649		GSE72747	GSE33544	GSE8650									GSE121704	GSE97948
GSE121239	GSE12374		GSE78193	GSE37427	GSE3447									GSE121239	GSE97810
GSE93679	GSE16130		GSE55447	GSE32591	GSE1964									GSE93679	GSE97476
GSE103760	GSE3459		GSE45291	GSE38351	GSE65391									GSE103760	GSE97475
GSE99967			GSE45923	GSE37276										GSE99967	GSE167278
GSE110396			GSE46921	GSE37356										GSE110396	GSE80785
GSE110174			GSE49454	GSE27427										GSE110174	GSE166389
GSE110169			GSE45422											GSE110169	GSE153015
GSE104954			GSE29536											GSE104954	GSE140161
GSE104948			GSE39088											GSE104948	GSE160497
GSE102466			GSE37573											GSE102466	GSE143153
GSE99340			GSE36941											GSE99340	GSE134788
GSE99339			GSE26951											GSE99339	GSE91079
GSE99325			GSE26950											GSE99325	GSE153378
GSE81071			GSE26949											GSE81071	GSE140036
GSE93698			GSE23203											GSE93698	GSE134087
GSE100383			GSE27591											GSE100383	GSE124361
GSE96600			GSE24706											GSE96600	GSE144608
GSE94815			GSE13887											GSE94815	GSE121894
GSE88887														GSE88887	GSE53221
GSE88886														GSE88886	GSE128813
GSE88885														GSE88885	GSE142049
GSE88884														GSE88884	GSE141934
GSE79189														GSE79189	GSE137634
GSE75007														GSE75007	GSE120785
GSE82221														GSE82221	GSE132832
GSE81622														GSE81622	GSE37107
GSE78243														GSE78243	GSE137061
GSE65391														GSE65391	GSE136835
GSE78909														GSE78909	GSE135809
GSE72798														GSE72798	GSE84074
GSE72754														GSE72754	GSE47726
GSE72747														GSE72747	GSE133426
GSE78193														GSE78193	GSE133277
GSE62764														GSE62764	GSE125770
GSE41825														GSE41825	GSE125590
GSE55447														GSE55447	GSE129488
GSE45291														GSE45291	GSE129484
GSE50772														GSE50772	GSE131979
GSE61635														GSE61635	GSE131866
GSE45923														GSE45923	GSE131789
GSE55768														GSE55768	GSE128868
GSE46923														GSE46923	GSE128407
GSE46921														GSE46921	GSE131465
GSE46920														GSE46920	GSE126476
GSE46917														GSE46917	GSE128702
GSE46913														GSE46913	GSE127952
GSE46907														GSE46907	GSE116845
GSE49454														GSE49454	GSE38064
GSE50395														GSE50395	GSE119577
GSE45422														GSE45422	GSE113645
GSE29536														GSE29536	GSE119291
GSE51406														GSE51406	GSE118003
GSE51404														GSE51404	GSE117579
GSE51997														GSE51997	GSE103578
GSE51997														GSE51997	GSE118958
GSE51997														GSE51997	GSE118646
GSE51997														GSE51997	GSE109267
GSE52471														GSE52471	GSE93777
GSE52471														GSE52471	GSE93776
GSE50635														GSE50635	GSE93272
GSE33544														GSE33544	GSE116912
GSE37427														GSE37427	GSE113825
GSE39088														GSE39088	GSE113166
GSE32591														GSE32591	GSE68689
GSE38351														GSE38351	GSE107232
GSE37276														GSE37276	GSE100648
GSE37573														GSE37573	GSE113013
GSE37356														GSE37356	GSE111989
GSE36941														GSE36941	GSE112809
GSE36700														GSE36700	GSE80513
GSE36700														GSE36700	GSE111946
GSE24579														GSE24579	GSE110008
GSE32245														GSE32245	GSE106950
GSE28623														GSE28623	GSE106813
GSE30153														GSE30153	GSE98324
GSE30153														GSE30153	GSE65908
GSE26951														GSE26951	GSE110169
GSE26950														GSE26950	GSE109450
GSE26949														GSE26949	GSE107105
GSE23203														GSE23203	GSE100592
GSE27427														GSE27427	GSE100199
GSE27591														GSE27591	GSE107968
GSE24060														GSE24060	GSE87656
GSE24706														GSE24706	GSE106893
GSE20864														GSE20864	GSE48823
GSE17755														GSE17755	GSE103427
GSE22098														GSE22098	GSE103426
GSE19491														GSE19491	GSE93660
GSE23076														GSE23076	GSE97779
GSE22132														GSE22132	GSE101193
GSE21649														GSE21649	GSE100786
GSE12374														GSE12374	GSE93698
GSE16130														GSE16130	GSE100191
GSE13887														GSE13887	GSE85218
GSE13887														GSE13887	GSE85217
GSE13887														GSE13887	GSE99681
GSE11909														GSE11909	GSE57119
GSE11908														GSE11908	GSE94510
GSE11907														GSE11907	GSE93683
GSE10325														GSE10325	GSE84844
GSE10325														GSE10325	GSE68215
GSE8650														GSE8650	GSE97614
GSE4588														GSE4588	GSE79915
GSE3459														GSE3459	GSE95652
GSE3447														GSE3447	GSE95606
GSE1964														GSE1964	GSE78055
															GSE90909
															GSE94815
															GSE56649
															GSE71370
															GSE93720
															GSE76885
															GSE71817
															GSE76282
															GSE83558
															GSE66245
															GSE66244
															GSE80805
															GSE85469
															GSE79768
															GSE58559
															GSE72100
															GSE69706
															GSE78068
															GSE80225
															GSE77707
															GSE66084
															GSE83147
															GSE62486
															GSE69838
															GSE71547
															GSE67535
															GSE74143
															GSE58072
															GSE77298
															GSE76886
															GSE76809
															GSE74580
															GSE74578
															GSE71939
															GSE66795
															GSE27211
															GSE27210
															GSE27202
															GSE27198
															GSE75985
															GSE75685
															GSE75678
															GSE73764
															GSE65010
															GSE72258
															GSE64657
															GSE60956
															GSE71224
															GSE71148
															GSE70152
															GSE56409
															GSE63153
															GSE63097
															GSE48573
															GSE45291
															GSE68094
															GSE53257
															GSE67361
															GSE67338
															GSE66527
															GSE64922
															GSE61154
															GSE54629
															GSE64189
															GSE56681
															GSE63995
															GSE57405
															GSE57386
															GSE57383
															GSE57376
															GSE62721
															GSE54843
															GSE62291
															GSE62105
															GSE60162
															GSE58071
															GSE58070
															GSE58795
															GSE60649
															GSE59140
															GSE58203
															GSE58749
															GSE56739
															GSE59787
															GSE59785
															GSE40568
															GSE58686
															GSE58474
															GSE48006
															GSE55468
															GSE48780
															GSE40102
															GSE55584
															GSE55457
															GSE55457
															GSE55584
															GSE55235
															GSE55235
															GSE27200
															GSE54605
															GSE35455
															GSE49604
															GSE45867
															GSE45867
															GSE45867
															GSE52658
															GSE52302
															GSE39762
															GSE49019
															GSE49019
															GSE51092
															GSE45715
															GSE45714
															GSE45713
															GSE48378
															GSE49910
															GSE31685
															GSE30023
															GSE30677
															GSE42296
															GSE43368
															GSE45485
															GSE45665
															GSE40680
															GSE43332
															GSE45536
															GSE45535
															GSE27545
															GSE27207
															GSE27205
															GSE33214
															GSE36140
															GSE35909
															GSE37814
															GSE37427
															GSE24530
															GSE39340
															GSE38938
															GSE38936
															GSE32008
															GSE41216
															GSE41130
															GSE40883
															GSE40611
															GSE30662
															GSE37385
															GSE37382
															GSE28995
															GSE38351
															GSE37089
															GSE37276
															GSE28807
															GSE36757
															GSE36700
															GSE36700
															GSE20098
															GSE24579
															GSE29213
															GSE24731
															GSE33377
															GSE34180
															GSE30195
															GSE29746
															GSE30268
															GSE12897
															GSE27140
															GSE27390
															GSE28448
															GSE28448
															GSE28785
															GSE25673
															GSE23117
															GSE23117
															GSE25673
															GSE21336
															GSE25160
															GSE21826
															GSE24759
															GSE22956
															GSE24060
															GSE16891
															GSE16858
															GSE24006
															GSE21959
															GSE24742
															GSE24742
															GSE17755
															GSE23561
															GSE20881
															GSE22799
															GSE22298
															GSE18693
															GSE21537
															GSE21385
															GSE19429
															GSE19429
															GSE20690
															GSE20247
															GSE20247
															GSE19821
															GSE13917
															GSE19127
															GSE19090
															GSE18959
															GSE15316
															GSE12051
															GSE12051
															GSE15258
															GSE15258
															GSE15573
															GSE12653
															GSE15573
															GSE9169
															GSE14230
															GSE13837
															GSE16452
															GSE16451
															GSE16450
															GSE14232
															GSE14281
															GSE14627
															GSE15615
															GSE15602
															GSE14464
															GSE13272
															GSE9815
															GSE11792
															GSE12926
															GSE9329
															GSE13026
															GSE12875
															GSE12860
															GSE12021
															GSE11908
															GSE11907
															GSE8860
															GSE11827
															GSE11302
															GSE11575
															GSE7500
															GSE10434
															GSE10433
															GSE10432
															GSE10433
															GSE10432
															GSE10500
															GSE10500
															GSE10024
															GSE10024
															GSE7451
															GSE5184
															GSE8350
															GSE8439
															GSE9027
															GSE7669
															GSE7669
															GSE8834
															GSE7616
															GSE8671
															GSE8671
															GSE7524
															GSE7524
															GSE8286
															GSE8286
															GSE7307
															GSE4588
															GSE3701
															GSE4619
															GSE4619
															GSE3698
															GSE4255
															GSE4061
															GSE2177
															GSE3921
															GSE2835
															GSE3848
															GSE3824
															GSE3592
															GSE3547
															GSE2448
															GSE3447
															GSE3413
															GSE2779
															GSE2779
															GSE2053
															GSE2053
															GSE1964
															GSE1919
															GSE1919
															GSE1402
															GSE1402
															GSE902
															GSE551
															GSE550
															GSE766
															GSE7666

## Sheet: 417_RA_datasets
RA ALL	Exclusion criteria
GSE180533	Low sample size	Misiing healthy Control	Drug treated	Other Tissues (synovial etc.) or any other cell type specific	AUROC curve	Unrelated datasets	duplicated (how many time it is repeated)	Selected datasets
GSE122448	GSE180533	GSE142049	GSE97948	GSE172188	GSE110169	GSE181076	GSE10024 (2)	GSE68689
GSE184979	GSE122448	GSE141934	GSE97810	GSE181616	GSE24060	GSE175709	GSE7524 (2)	GSE93272
GSE172188	GSE184979	GSE137634	GSE97476	GSE181614	GSE15573	GSE180775	GSE1919 (2)	GSE56649
GSE181616	GSE134087	GSE132832	GSE97475	GSE132830	GSE11827	GSE180717	GSE7669 (2)	GSE1402
GSE181614	GSE111946	GSE126476	GSE91079	GSE80785	GSE3447	GSE144311	GSE45867 (3)	GSE4588
GSE181076	GSE101193	GSE103578	GSE121894	GSE166389	GSE1964	GSE176510	GSE24742 (2)	GSE15573
GSE175709	GSE100786	GSE100648	GSE53221	GSE153015	GSE1402	GSE120918	GSE12051 (2)	GSE17755
GSE180775	GSE71370	GSE80513	GSE120785	GSE153378		GSE167278	GSE15258 (2)
GSE180717	GSE72100	GSE110008	GSE37107	GSE140036		GSE140161	GSE55457 (2)
GSE144311	GSE83147	GSE94815	GSE84074	GSE128813		GSE160497	GSE55584 (2)
GSE176510	GSE73764	GSE93720	GSE131866	GSE47726		GSE143153	GSE55235 (2)
GSE132830	GSE23561	GSE74143	GSE118958	GSE38064		GSE134788	GSE36700 (2)
GSE120918	GSE13917	GSE58795	GSE93777	GSE93776		GSE124361	GSE10500 (2)
GSE97948	GSE11575	GSE55468	GSE112809	GSE65908		GSE144608	GSE4619 (2)
GSE97810	GSE10024	GSE20098	GSE106893	GSE109450		GSE137061	GSE2053 (2)
GSE97476	GSE7524	GSE29746	GSE48823	GSE107105		GSE136835	GSE49019 (2)
GSE97475	GSE4255	GSE27390	GSE100191	GSE97779		GSE135809	GSE23117 (2)
GSE167278	GSE1919	GSE12653	GSE68215	GSE77298		GSE133426	GSE19429 (2)
GSE80785		GSE7669	GSE78068	GSE65010		GSE133277	GSE10433 (2)
GSE166389		GSE3698	GSE45291	GSE72258		GSE125770	GSE10432 (2)
GSE153015		GSE550	GSE54629	GSE56409		GSE125590	GSE8286 (2)
GSE140161			GSE63995	GSE64922		GSE129488	GSE28448 (2)
GSE160497			GSE57405	GSE48780		GSE129484	GSE20247 (2)
GSE143153			GSE57386	GSE55584		GSE131979	GSE8671 (2)
GSE134788			GSE57383	GSE55457		GSE131789	GSE2779 (2)
GSE91079			GSE57376	GSE55235		GSE128868
GSE153378			GSE58203	GSE30023		GSE128407
GSE140036			GSE48006	GSE38351		GSE131465
GSE134087			GSE35455	GSE36700		GSE128702
GSE124361			GSE49604	GSE21959		GSE127952
GSE144608			GSE45867	GSE21537		GSE116845
GSE121894			GSE31685	GSE21385		GSE119577
GSE53221			GSE42296	GSE15602		GSE113645
GSE128813			GSE45665	GSE9329		GSE119291
GSE142049			GSE39340	GSE12021		GSE118003
GSE141934			GSE30662	GSE10500		GSE117579
GSE137634			GSE36757	GSE4619		GSE93660
GSE120785			GSE33377	GSE4061		GSE93698
GSE132832			GSE12897	GSE3848		GSE69838
GSE37107			GSE25160	GSE3824		GSE67535
GSE137061			GSE22956	GSE2053		GSE71224
GSE136835			GSE24742	GSE766		GSE71148
GSE135809			GSE20690			GSE70152
GSE84074			GSE19821			GSE63153
GSE47726			GSE15316			GSE63097
GSE133426			GSE12051			GSE53257
GSE133277			GSE15258			GSE67361
GSE125770			GSE13026			GSE67338
GSE125590			GSE12860			GSE66527
GSE129488			GSE8350			GSE61154
GSE129484			GSE3592			GSE64189
GSE131979						GSE56681
GSE131866						GSE62721
GSE131789						GSE54843
GSE128868						GSE62105
GSE128407						GSE60162
GSE131465						GSE58071
GSE126476						GSE58070
GSE128702						GSE60649
GSE127952						GSE59140
GSE116845						GSE58749
GSE38064						GSE59787
GSE119577						GSE59785
GSE113645						GSE40568
GSE119291						GSE58686
GSE118003						GSE58474
GSE117579						GSE40102
GSE103578						GSE27200
GSE118958						GSE54605
GSE118646						GSE52658
GSE109267						GSE52302
GSE93777						GSE49019
GSE93776						GSE51092
GSE93272						GSE45715
GSE116912						GSE45714
GSE113825						GSE45713
GSE113166						GSE48378
GSE68689						GSE43332
GSE107232						GSE27207
GSE100648						GSE35909
GSE113013						GSE37814
GSE111989						GSE37427
GSE112809						GSE38936
GSE80513						GSE40611
GSE111946						GSE37089
GSE110008						GSE37276
GSE106950						GSE28807
GSE106813						GSE24579
GSE98324						GSE29213
GSE65908						GSE24731
GSE110169						GSE34180
GSE109450						GSE23117
GSE107105						GSE25673
GSE100592						GSE21336
GSE100199						GSE16858
GSE107968						GSE24006
GSE87656						GSE20881
GSE106893						GSE19429
GSE48823						GSE19090
GSE103427						GSE18959
GSE103426						GSE14230
GSE93660						GSE13837
GSE97779						GSE16452
GSE101193						GSE16451
GSE100786						GSE16450
GSE93698						GSE14232
GSE100191						GSE14281
GSE85218						GSE9815
GSE85217						GSE11792
GSE99681						GSE12926
GSE57119						GSE8860
GSE94510						GSE10434
GSE93683						GSE10433
GSE84844						GSE10432
GSE68215						GSE9027
GSE97614						GSE7616
GSE79915						GSE8286
GSE95652						GSE2177
GSE95606						GSE3547
GSE78055						GSE2448
GSE90909						GSE3413
GSE94815						GSE902
GSE56649						GSE551
GSE71370						GSE118646
GSE93720						GSE109267
GSE76885						GSE116912
GSE71817						GSE113825
GSE76282						GSE113166
GSE83558						GSE107232
GSE66245						GSE113013
GSE66244						GSE111989
GSE80805						GSE106950
GSE85469						GSE106813
GSE79768						GSE98324
GSE58559						GSE100592
GSE72100						GSE100199
GSE69706						GSE107968
GSE78068						GSE87656
GSE80225						GSE103427
GSE77707						GSE103426
GSE66084						GSE85218
GSE83147						GSE85217
GSE62486						GSE99681
GSE69838						GSE57119
GSE71547						GSE94510
GSE67535						GSE93683
GSE74143						GSE84844
GSE58072						GSE97614
GSE77298						GSE79915
GSE76886						GSE95652
GSE76809						GSE95606
GSE74580						GSE78055
GSE74578						GSE90909
GSE71939						GSE76885
GSE66795						GSE71817
GSE27211						GSE76282
GSE27210						GSE83558
GSE27202						GSE66245
GSE27198						GSE66244
GSE75985						GSE80805
GSE75685						GSE85469
GSE75678						GSE79768
GSE73764						GSE58559
GSE65010						GSE69706
GSE72258						GSE80225
GSE64657						GSE77707
GSE60956						GSE66084
GSE71224						GSE62486
GSE71148						GSE71547
GSE70152						GSE58072
GSE56409						GSE76886
GSE63153						GSE76809
GSE63097						GSE74580
GSE48573						GSE74578
GSE45291						GSE71939
GSE68094						GSE66795
GSE53257						GSE27211
GSE67361						GSE27210
GSE67338						GSE27210
GSE66527						GSE27202
GSE64922						GSE27198
GSE61154						GSE75985
GSE54629						GSE75685
GSE64189						GSE75678
GSE56681						GSE64657
GSE63995						GSE60956
GSE57405						GSE48573
GSE57386						GSE68094
GSE57383						GSE54843
GSE57376						GSE62291
GSE62721						GSE56739
GSE54843						GSE39762
GSE62291						GSE49910
GSE62105						GSE30677
GSE60162						GSE43368
GSE58071						GSE45485
GSE58070						GSE40680
GSE58795						GSE45536
GSE60649						GSE45535
GSE59140						GSE27545
GSE58203						GSE27205
GSE58749						GSE33214
GSE56739						GSE36140
GSE59787						GSE36140
GSE59785						GSE24530
GSE40568						GSE38938
GSE58686						GSE32008
GSE58474						GSE41216
GSE48006						GSE41130
GSE55468						GSE40883
GSE48780						GSE37385
GSE40102						GSE37382
GSE55584						GSE28995
GSE55457						GSE30195
GSE55457						GSE30268
GSE55584						GSE27140
GSE55235						GSE28448
GSE55235						GSE28785
GSE27200						GSE25673
GSE54605						GSE21826
GSE35455						GSE24759
GSE49604						GSE16891
GSE45867						GSE22799
GSE45867						GSE22298
GSE45867						GSE18693
GSE52658						GSE20247
GSE52302						GSE19127
GSE39762						GSE9169
GSE49019						GSE14627
GSE49019						GSE15615
GSE51092						GSE14464
GSE45715						GSE13272
GSE45714						GSE12875
GSE45713						GSE11908
GSE48378						GSE11907
GSE49910						GSE11302
GSE31685						GSE7500
GSE30023						GSE7451
GSE30677						GSE5184
GSE42296						GSE8439
GSE43368						GSE8834
GSE45485						GSE8671
GSE45665						GSE7307
GSE40680						GSE3701
GSE43332						GSE3921
GSE45536						GSE2835
GSE45535						GSE2779
GSE27545						GSE7666
GSE27207
GSE27205
GSE33214
GSE36140
GSE35909
GSE37814
GSE37427
GSE24530
GSE39340
GSE38938
GSE38936
GSE32008
GSE41216
GSE41130
GSE40883
GSE40611
GSE30662
GSE37385
GSE37382
GSE28995
GSE38351
GSE37089
GSE37276
GSE28807
GSE36757
GSE36700
GSE36700
GSE20098
GSE24579
GSE29213
GSE24731
GSE33377
GSE34180
GSE30195
GSE29746
GSE30268
GSE12897
GSE27140
GSE27390
GSE28448
GSE28448
GSE28785
GSE25673
GSE23117
GSE23117
GSE25673
GSE21336
GSE25160
GSE21826
GSE24759
GSE22956
GSE24060
GSE16891
GSE16858
GSE24006
GSE21959
GSE24742
GSE24742
GSE17755
GSE23561
GSE20881
GSE22799
GSE22298
GSE18693
GSE21537
GSE21385
GSE19429
GSE19429
GSE20690
GSE20247
GSE20247
GSE19821
GSE13917
GSE19127
GSE19090
GSE18959
GSE15316
GSE12051
GSE12051
GSE15258
GSE15258
GSE15573
GSE12653
GSE15573
GSE9169
GSE14230
GSE13837
GSE16452
GSE16451
GSE16450
GSE14232
GSE14281
GSE14627
GSE15615
GSE15602
GSE14464
GSE13272
GSE9815
GSE11792
GSE12926
GSE9329
GSE13026
GSE12875
GSE12860
GSE12021
GSE11908
GSE11907
GSE8860
GSE11827
GSE11302
GSE11575
GSE7500
GSE10434
GSE10433
GSE10432
GSE10433
GSE10432
GSE10500
GSE10500
GSE10024
GSE10024
GSE7451
GSE5184
GSE8350
GSE8439
GSE9027
GSE7669
GSE7669
GSE8834
GSE7616
GSE8671
GSE8671
GSE7524
GSE7524
GSE8286
GSE8286
GSE7307
GSE4588
GSE3701
GSE4619
GSE4619
GSE3698
GSE4255
GSE4061
GSE2177
GSE3921
GSE2835
GSE3848
GSE3824
GSE3592
GSE3547
GSE2448
GSE3447
GSE3413
GSE2779
GSE2779
GSE2053
GSE2053
GSE1964
GSE1919
GSE1919
GSE1402
GSE1402
GSE902
GSE551
GSE550
GSE766
GSE7666
