# Supplementary material for: Deciphering novel common gene signatures for rheumatoid arthritis and systemic lupus erythematosus by integrative analysis of transcriptomic profiles
Source: PLoS One. 2023 Mar 16;18(3):e0281637. doi: 10.1371/journal.pone.0281637 (PMC10019710; doi:10.1371/journal.pone.0281637)
Supplement: S2 Table — (XLSX) [file pone.0281637.s002.xlsx]

## Sheet: Sheet1
RA																SLE
Gene	effectSize	effectSizeStandardError	effectSizePval	effectSizeFDR	tauSquared	numStudies	cochranesQ	heterogeneityPval	fisherStatUp	fisherPvalUp	fisherFDRUp	fisherStatDown	fisherPvalDown	fisherFDRDown		Gene	effectSize	effectSizeStandardError	effectSizePval	effectSizeFDR	tauSquared	numStudies	cochranesQ	heterogeneityPval	fisherStatUp	fisherPvalUp	fisherFDRUp	fisherStatDown	fisherPvalDown	fisherFDRDown
ACO1	-0.590595	0.169329	0.000486909	0.0223451	0.116601	7	17.8794	0.0065407	10.4936	0.725281	0.846756	111.638	2.69013e-17	9.434e-16		ACO1	-0.505511	0.142128	0.000375515	0.00863101	0.0713878	7	12.9455	0.0439094	6.97652	0.935613	1	77.0718	9.84309e-11	9.86533e-10
ACVR2A	0.70928	0.158103	7.2512e-06	0.000869385	0.0932	7	15.5686	0.0162666	96.2764	2.44277e-14	6.62006e-13	1.92569	0.999934	0.999999		ACVR2A	-0.435213	0.0837362	2.02063e-07	1.85965e-05	0	7	5.75888	0.450735	7.22908	0.92552	1	77.9319	6.83057e-11	7.04333e-10
ADCK3	-0.508249	0.100698	4.48253e-07	0.00010265	0.000287776	4	3.01368	0.389521	4.78053	0.780755	0.887309	59.2654	6.49381e-10	6.84031e-09		ADCK3	-0.569195	0.196986	0.00385827	0.0462702	0.0962411	4	8.2538	0.0410476	1.7453	0.98785	1	55.0688	4.28099e-09	3.17036e-08
AFG3L2	-0.543176	0.108633	5.73046e-07	0.00012618	0.0164177	6	6.46576	0.263498	5.40738	0.942971	0.988016	58.4734	4.27774e-08	3.28615e-07		AFG3L2	-0.500792	0.138333	0.000294389	0.00724701	0.0593036	6	11.1522	0.0484447	3.25694	0.993442	1	56.6868	9.00258e-08	5.20942e-07
ALDOC	-0.546658	0.142281	0.000121988	0.00761181	0.0500698	7	9.77984	0.134235	4.48385	0.99178	1	71.9009	8.71794e-10	9.01313e-09		ALDOC	-0.597643	0.191053	0.00175912	0.0265604	0.167447	7	18.7038	0.00469425	2.003	0.999916	1	84.5526	4.01334e-12	5.0606e-11
ANXA3	0.822526	0.221642	0.000206391	0.0117279	0.224605	7	21.0143	0.00182379	144.976	7.24653e-24	1.08461e-21	3.86968	0.9962	0.999999		ANXA3	1.20249	0.241948	6.69368e-07	5.11951e-05	0.29292	7	24.2609	0.000467585	155.129	6.7504e-26	7.6002e-24	0.23699	1	1
ARHGAP32	-0.652823	0.070581	2.26036e-20	5.17623e-16	0	5	2.03805	0.72876	3.12894	0.978225	1	94.2742	7.57683e-16	2.1057e-14		ARHGAP32	-0.761321	0.191195	6.83656e-05	0.00231504	0.108042	4	12.7431	0.00522654	1.10685	0.997479	1	94.4573	5.77027e-17	1.66214e-15
B4GALT5	0.418552	0.101808	3.93619e-05	0.0032424	0.0176946	7	8.03487	0.23556	53.6587	1.46916e-06	9.33773e-06	2.58389	0.999611	0.999999		B4GALT5	0.829686	0.185325	7.57237e-06	0.000389687	0.170205	7	23.3441	0.000689052	124.239	9.27292e-20	4.76096e-18	1.71193	0.999968	1
CAMP	0.772006	0.20967	0.000231403	0.0128308	0.188996	7	19.3524	0.00360807	113.183	1.3475e-17	6.75225e-16	4.3994	0.992544	0.999999		CAMP	0.912301	0.154385	3.43643e-09	6.0492e-07	0.0791074	7	11.8415	0.0656003	113.354	1.2483e-17	4.34651e-16	0.400377	1	1
CBX7	-0.408858	0.0989957	3.6267e-05	0.00304217	0.000313906	7	6.02397	0.42051	5.31303	0.980962	1	42.0108	0.00012314	0.000478356		CBX7	-0.672227	0.135822	7.44761e-07	5.61864e-05	0.0469589	7	9.58502	0.143251	2.39537	0.999752	1	79.2179	3.95062e-11	4.21475e-10
CCNA2	0.45575	0.0826855	3.55074e-08	1.2304e-05	0	7	3.55638	0.736454	57.2341	3.56282e-07	2.55044e-06	2.74841	0.999441	0.999999		CCNA2	0.86635	0.137861	3.29443e-10	8.39891e-08	0.0578234	7	11.3003	0.0795264	109.673	6.47356e-17	2.04827e-15	1.48801	0.999987	1
CDK1	0.400218	0.0673244	2.771e-09	1.51086e-06	0	5	1.07761	0.897808	49.118	3.87543e-07	2.75186e-06	11.4927	0.320443	0.436904		CDK1	1.10635	0.0815197	5.90348e-42	1.30939e-37	0	4	2.30674	0.51123	122.462	1.02761e-22	7.70012e-21	0.448988	0.999912	1
CLIC3	-0.403349	0.104157	0.00010772	0.00696831	0.00126997	6	5.08559	0.405524	2.81774	0.9967	1	38.698	0.000117991	0.000460227		CLIC3	-0.493948	0.145436	0.000682974	0.0134533	0.0654044	7	11.0427	0.0870669	2.00784	0.999915	1	59.548	1.40786e-07	7.88346e-07
CNNM3	-0.743165	0.205779	0.000304462	0.0157386	0.150778	6	14.6898	0.0117735	2.25699	0.998898	1	121.541	3.045e-20	1.75202e-18		CNNM3	-0.491471	0.15359	0.00137485	0.0222747	0.0809427	7	12.283	0.0559461	3.01575	0.999046	1	54.4966	1.05626e-06	5.04366e-06
DDX60L	0.771841	0.117856	5.79235e-11	4.73732e-08	0.00750537	4	3.34114	0.341958	50.4159	3.39955e-08	2.99422e-07	1.88471	0.984345	0.997716		DDX60L	1.33769	0.468699	0.00431652	0.0499689	0.779839	4	33.9736	2.00676e-07	139.421	3.13024e-26	3.63501e-24	0.297292	0.999982	1
DEFA4	0.540173	0.137026	8.07647e-05	0.0056908	0.0414022	7	9.09774	0.168155	66.603	7.9042e-09	7.88354e-08	4.17725	0.994302	0.999999		DEFA4	0.767698	0.23243	0.000956842	0.0172683	0.282896	7	26.8661	0.000153415	101.934	2.01759e-15	5.18541e-14	4.61206	0.990513	1
DHRS9	0.48191	0.145229	0.000905716	0.0341133	0.0747035	6	14.7672	0.0114047	65.8364	1.90894e-09	2.1108e-08	5.11212	0.954129	0.981174		DHRS9	1.12021	0.282886	7.49682e-05	0.00248468	0.48604	7	73.3077	8.55982e-14	198.769	9.8014e-35	2.28837e-32	0.909339	0.999999	1
EIF3L	-0.845073	0.210696	6.04969e-05	0.00460259	0.0617253	4	4.50325	0.212001	1.64259	0.99008	1	57.9636	1.16751e-09	1.18301e-08		EIF3L	-1.66965	0.326782	3.23253e-07	2.78979e-05	0.39195	5	17.4566	0.0015754	0.189698	1	1	175.211	2.30873e-32	7.87808e-30
EIF4B	-0.534248	0.109615	1.09448e-06	0.000208862	0.032616	7	11.1242	0.084614	7.75964	0.901469	0.965939	82.9854	7.87664e-12	1.14161e-10		EIF4B	-1.12259	0.290824	0.000113373	0.00341195	0.53583	7	78.1132	8.77076e-15	3.3077	0.998391	1	226.305	2.2211e-40	2.59285e-37
FAM135A	0.428031	0.125066	0.000620603	0.0264712	0.040444	5	10.2269	0.0367746	85.2304	4.70107e-14	1.20016e-12	20.8768	0.0219691	0.0470884		FAM135A	-0.559507	0.176827	0.00155542	0.0243467	0.16041	7	30.15	3.68093e-05	14.8297	0.389893	0.553957	111.623	2.70821e-17	8.15037e-16
GALNT4	0.536195	0.093357	9.27439e-09	4.5188e-06	0.00972584	6	6.13227	0.29356	126.2	3.56631e-21	3.50509e-19	5.82217	0.924779	0.963807		GALNT4	0.453667	0.158015	0.00409127	0.0481658	0.0917787	6	13.8674	0.0164743	100.422	4.60284e-16	1.29393e-14	7.83136	0.798166	0.909869
GLTSCR2	-0.509196	0.0902724	1.69398e-08	7.0531e-06	0.0144256	6	7.44714	0.189452	4.82967	0.963427	0.996589	111.764	2.67774e-18	1.12308e-16		GLTSCR2	-0.654707	0.0896237	2.77138e-13	1.92091e-10	0.0101193	7	7.3252	0.291817	43.3276	7.59231e-05	0.000288599	180.676	4.72204e-31	1.1768e-28
GPS2	-0.728551	0.206756	0.000425523	0.0202094	0.185835	7	19.3707	0.00358128	2.70566	0.99949	1	119.912	6.5474e-19	2.99272e-17		GPS2	-0.504034	0.102999	9.90053e-07	7.09205e-05	0	7	3.27486	0.773642	1.51182	0.999986	1	50.5508	4.93619e-06	2.08701e-05
GSPT2	-0.728593	0.189252	0.000118185	0.00749705	0.109494	6	12.0496	0.0341146	0.316231	1	1	63.7129	4.71096e-09	4.26914e-08		GSPT2	-0.608322	0.170165	0.000350379	0.00821502	0.116055	7	14.8663	0.0213229	2.74803	0.999442	1	76.4929	1.25825e-10	1.2376e-09
HERC6	0.478118	0.101372	2.39984e-06	0.000359191	0.0153788	6	6.76583	0.238647	107.864	1.58157e-17	7.75543e-16	6.61468	0.881992	0.933994		HERC6	1.35965	0.385094	0.000414475	0.00922071	0.94364	7	88.4569	1.11022e-16	288.484	2.96564e-53	2.34921e-50	4.94343	0.986584	1
HIVEP2	-0.553932	0.149705	0.000215468	0.0121234	0.0869977	7	17.0077	0.00925515	3.0902	0.998904	1	85.5318	2.6309e-12	4.11555e-11		HIVEP2	-0.408379	0.13454	0.00240244	0.0331588	0.0690291	7	14.592	0.0236791	10.0114	0.76135	0.910288	68.1047	4.24545e-09	3.14615e-08
ID3	-0.675278	0.100217	1.60376e-11	2.04034e-08	0	7	5.69244	0.458509	1.51841	0.999985	1	76.5355	1.23575e-10	1.45495e-09		ID3	-0.745779	0.259082	0.00399519	0.0473615	0.374468	7	33.5142	8.3478e-06	3.25459	0.998531	1	114.363	7.93941e-18	2.60113e-16
IDH3B	-0.634855	0.18236	0.000498951	0.0227609	0.173385	7	32.1897	1.50064e-05	8.09064	0.884551	0.956018	137.555	2.17101e-22	1.76298e-20		IDH3B	-0.423004	0.110305	0.00012564	0.00369098	0.0408569	7	12.793	0.0464429	6.18042	0.961737	1	72.1113	7.98188e-10	6.76493e-09
IMPDH2	-0.930898	0.262693	0.000394593	0.019104	0.355861	7	30.0651	3.8204e-05	2.13398	0.999876	1	164.385	9.29735e-28	1.61295e-25		IMPDH2	-0.680928	0.22671	0.00266881	0.0357669	0.277536	7	27.7553	0.000104474	4.52743	0.991364	1	102.89	1.32137e-15	3.05928e-14
KLHL25	-0.54716	0.141761	0.000113504	0.00722014	0.0493086	7	9.71488	0.137184	3.34536	0.998287	1	72.5093	6.75457e-10	7.10191e-09		KLHL25	-0.553193	0.125857	1.10559e-05	0.000528492	0.0316062	7	8.45698	0.206498	2.95778	0.999146	1	62.0295	5.15368e-08	3.10368e-07
KLHL8	0.485312	0.143918	0.000745883	0.0297056	0.0658751	6	12.9055	0.0242806	77.6645	1.14878e-11	1.91882e-10	11.1942	0.512357	0.628137		KLHL8	0.473646	0.142269	0.000870867	0.0161369	0.073261	6	14.2347	0.0141856	76.6888	1.75959e-11	2.46698e-10	11.8206	0.460189	0.594592
LDOC1	-0.459418	0.0985888	3.16299e-06	0.000447114	0	7	5.11593	0.529033	4.2322	0.993899	1	46.4608	2.35678e-05	0.000106661		LDOC1	-0.561365	0.14843	0.000155554	0.00438399	0.0707509	7	11.4329	0.0758844	3.01508	0.999047	1	67.7063	5.00799e-09	3.65626e-08
LHFPL2	0.545277	0.163964	0.000882354	0.0335062	0.0850389	7	12.2763	0.0560813	62.3108	4.59622e-08	3.92005e-07	3.21644	0.998625	0.999999		LHFPL2	0.830656	0.207051	6.02472e-05	0.00210675	0.2064	7	20.7016	0.00207528	123.512	1.28852e-19	6.42231e-18	3.00832	0.999059	1
LRFN3	-0.457082	0.103363	9.77404e-06	0.00109718	0	6	3.88412	0.566217	1.98047	0.999435	1	42.1802	3.1058e-05	0.000136933		LRFN3	-0.51818	0.169085	0.00217951	0.0309089	0.109264	7	13.9237	0.0305004	2.4362	0.999725	1	61.3524	6.78585e-08	4.0072e-07
MAPRE1	-0.476054	0.130931	0.000276992	0.0147172	0.0491243	7	11.1568	0.0836488	6.45851	0.95358	0.992008	73.2675	4.91155e-10	5.27306e-09		MAPRE1	0.408917	0.124025	0.000977018	0.0175275	0.0473089	7	11.1078	0.0851019	85.2709	2.94442e-12	4.6482e-11	6.52642	0.951432	1
MPRIP	-0.48715	0.0722154	1.52201e-11	2.04034e-08	0.00438146	5	4.65269	0.324824	7.68642	0.659437	0.794673	94.8986	5.6899e-16	1.60664e-14		MPRIP	-0.627343	0.182236	0.000576407	0.0118928	0.117127	5	19.8851	0.000526175	5.7337	0.837119	0.966512	82.5963	1.55247e-13	2.51342e-12
NCAPG	0.449049	0.13102	0.000609529	0.0263204	0.0401324	6	8.70788	0.121298	49.0101	2.08321e-06	1.28379e-05	6.3149	0.899384	0.946401		NCAPG	0.995116	0.166221	2.14159e-09	3.99164e-07	0.119921	7	17.3545	0.00806498	151.872	3.0335e-25	3.18877e-23	1.65677	0.999974	1
NFIL3	0.523638	0.0990652	1.25165e-07	3.45334e-05	0	7	4.85338	0.562751	55.6216	6.76871e-07	4.59134e-06	2.66551	0.999533	0.999999		NFIL3	1.07391	0.279483	0.000121787	0.00361127	0.443634	7	36.8174	1.91124e-06	172.377	2.26551e-29	3.53866e-27	0.731201	1	1
NMT2	-0.627008	0.140754	8.40334e-06	0.000976835	0.0792374	7	20.5482	0.00221083	3.60184	0.997423	1	147.011	2.84474e-24	3.25723e-22		NMT2	-0.772803	0.208296	0.000207163	0.00550945	0.252021	7	53.4385	9.57382e-10	1.73473	0.999966	1	128.947	1.09668e-20	6.05086e-19
NUCKS1	-0.474439	0.144637	0.00103734	0.0368294	0.0813944	6	23.1696	0.000313273	10.601	0.563389	0.712182	82.7312	1.24044e-12	2.02901e-11		NUCKS1	-0.465696	0.155146	0.00268503	0.0358789	0.116554	7	29.1268	5.75662e-05	9.55525	0.793924	0.934325	94.0874	6.37751e-14	1.10338e-12
OASL	0.405973	0.0771636	1.43117e-07	3.85574e-05	0	7	3.70296	0.7168	42.2646	0.000112225	0.000488955	4.86846	0.98756	0.998994		OASL	1.8892	0.263798	7.97724e-13	4.5368e-10	0.40338	7	40.78	3.19939e-07	361.06	1.96461e-68	4.3575e-65	0.41795	1	1
PACSIN1	-0.679058	0.171041	7.18274e-05	0.0052889	0.096862	6	13.7952	0.016964	7.63458	0.812996	0.90971	124.785	6.84482e-21	4.27102e-19		PACSIN1	-0.490593	0.160516	0.00224046	0.0315314	0.0874588	6	12.5181	0.0283387	10.3883	0.581938	0.750997	76.4057	1.99107e-11	2.22254e-10
PBK	0.428881	0.102735	2.98466e-05	0.00263894	0	6	2.80295	0.730334	39.8028	7.75325e-05	0.000348683	1.14722	0.99997	0.999999		PBK	0.648481	0.152013	1.99061e-05	0.000860658	0.0742435	7	11.5216	0.0735332	70.1094	1.84401e-09	1.80974e-08	0.939008	0.999999	1
PDZD4	-0.683061	0.176107	0.000105033	0.00687218	0.0883984	6	10.7447	0.0566828	2.66788	0.997469	1	81.5257	2.11008e-12	3.33265e-11		PDZD4	-0.690024	0.141809	1.13963e-06	7.92385e-05	0.0418685	6	7.75362	0.170347	2.28535	0.998827	1	72.7718	9.6703e-11	9.7185e-10
POLG2	-0.462825	0.120443	0.000121688	0.00761181	0.0201165	7	7.517	0.275665	4.02436	0.995318	1	50.3099	5.41806e-06	2.81282e-05		POLG2	-0.632403	0.1431	9.90163e-06	0.000483741	0.060135	7	10.6041	0.101412	1.34862	0.999993	1	74.0453	3.54003e-10	3.19698e-09
RBL2	-0.820817	0.237559	0.000549842	0.0244755	0.306474	7	39.3134	6.21325e-07	7.69688	0.904513	0.967288	182.832	1.72347e-31	5.63821e-29		RBL2	-0.664048	0.203139	0.00107953	0.0187102	0.217462	7	28.4223	7.82239e-05	4.54634	0.991179	1	114.136	8.78944e-18	2.8585e-16
ROBO3	-0.412176	0.124939	0.000970258	0.0353804	0.019198	6	6.29775	0.278315	2.30312	0.99878	1	41.4232	4.16282e-05	0.000177554		ROBO3	-0.589742	0.133105	9.39427e-06	0.000464065	0.047603	7	9.84779	0.13121	1.73895	0.999965	1	67.1117	6.40566e-09	4.56254e-08
RPS28	-0.562885	0.0761748	1.47503e-13	3.37783e-10	0.0026473	6	5.35402	0.374219	4.54821	0.971396	0.999908	74.8045	4.00043e-11	5.10827e-10		RPS28	-0.708877	0.188925	0.000175316	0.00483645	0.187858	7	30.1477	3.68458e-05	9.45281	0.800996	0.939943	122.523	2.01471e-19	8.79652e-18
SERTAD2	-0.626126	0.187209	0.000824205	0.0317749	0.156251	7	21.9148	0.00125465	4.05232	0.995143	1	91.1449	2.30541e-13	4.22013e-12		SERTAD2	-0.608595	0.213167	0.00430356	0.0499492	0.248272	7	31.9716	1.65232e-05	3.04412	0.998994	1	101.612	2.32637e-15	5.13422e-14
SLC22A4	0.601573	0.170791	0.000427867	0.0202441	0.0998984	7	13.3076	0.0384031	85.272	2.943e-12	5.38727e-11	5.9115	0.968673	0.989146		SLC22A4	0.829446	0.222889	0.000198168	0.00531482	0.256326	7	27.9461	9.6184e-05	116.088	3.65981e-18	1.41666e-16	2.81034	0.999364	1
SLC26A8	0.636056	0.0835774	2.73271e-14	7.82237e-11	0	6	3.68619	0.59542	66.9224	1.20038e-09	1.37238e-08	1.96861	0.999452	0.999999		SLC26A8	0.624256	0.171669	0.000276495	0.00689837	0.110928	6	16.5612	0.00541178	89.6068	5.88299e-14	1.1873e-12	4.24581	0.978581	1
SRGN	0.589594	0.167343	0.00042625	0.0202094	0.120652	7	21.2317	0.00166677	143.645	1.33486e-23	1.93471e-21	15.5554	0.341271	0.458876		SRGN	0.907674	0.267192	0.000681079	0.0134533	0.431707	7	64.0416	6.76836e-12	156.608	3.40812e-26	3.91669e-24	3.96636	0.995665	1
SRSF8	-0.499011	0.135403	0.000228364	0.0127481	0.0448998	5	8.85823	0.0647423	1.94864	0.996719	1	43.8405	3.51597e-06	1.89895e-05		SRSF8	-1.03246	0.310371	0.000879281	0.0162385	0.342637	4	32.6974	3.73045e-07	0.751572	0.999384	1	203.563	1.13415e-39	1.19788e-36
TGS1	-0.551558	0.128472	1.76109e-05	0.00177661	0.0442899	6	10.1271	0.0717138	9.79322	0.634096	0.772794	127.192	2.2573e-21	1.57119e-19		TGS1	-0.941956	0.286364	0.00100414	0.0178032	0.406234	6	39.2628	2.10247e-07	1.37237	0.999919	1	134.824	6.6181e-23	5.22382e-21
TMEM8B	-0.594867	0.121011	8.84062e-07	0.000177588	0.0134991	5	4.77838	0.310802	2.87061	0.984307	1	60.3491	3.11278e-09	2.92742e-08		TMEM8B	-0.63384	0.171808	0.000224937	0.00585656	0.0598143	4	6.20595	0.102009	5.33598	0.721136	0.875804	65.0273	4.7665e-11	5.03194e-10
TNFAIP6	0.723657	0.154259	2.71633e-06	0.000398743	0.0867476	7	14.8737	0.0212621	112.674	1.69215e-17	8.2272e-16	3.28159	0.998461	0.999999		TNFAIP6	1.33628	0.317192	2.52171e-05	0.00103195	0.623743	7	71.4937	2.01839e-13	263.947	3.71688e-48	2.16948e-45	1.65481	0.999974	1
TNFSF13B	0.761035	0.194151	8.86209e-05	0.0060761	0.146637	6	18.3784	0.00250767	129.641	7.28606e-22	8.09956e-20	7.09347	0.851375	0.911307		TNFSF13B	1.25149	0.356195	0.00044227	0.00969827	0.681936	6	63.0537	2.83751e-12	214.251	3.68786e-39	1.13607e-36	0.364685	1	1
USP13	-0.408076	0.0917399	8.65974e-06	0.000996522	0.0121287	7	7.57885	0.270609	8.59868	0.855869	0.938713	90.0719	3.6782e-13	6.5255e-12		USP13	-0.726185	0.207287	0.000459558	0.00997358	0.225216	7	30.7132	2.87535e-05	4.47028	0.991907	1	123.993	1.03653e-19	4.75005e-18
VEGFB	-0.436833	0.0772482	1.55905e-08	6.71954e-06	0	7	5.08827	0.532542	5.3326	0.980624	1	68.5421	3.5407e-09	3.288e-08		VEGFB	-0.517528	0.16999	0.00233102	0.0325197	0.131335	7	21.767	0.0013344	4.31047	0.99329	1	75.4298	1.97339e-10	1.86652e-09
VPS51	-0.846182	0.219229	0.000113474	0.00722014	0.0742139	4	4.82965	0.184705	1.79225	0.986732	1	61.795	2.06924e-10	2.34583e-09		VPS51	-1.42215	0.283757	5.39001e-07	4.3159e-05	0.220394	4	10.2211	0.0167771	0.00450044	1	1	115.248	3.16644e-21	1.88289e-19
WDR59	-0.624246	0.125612	6.70764e-07	0.00014491	0.0509872	6	15.0586	0.0101147	9.65619	0.646094	0.783497	112.634	1.80106e-18	7.76727e-17		WDR59	-0.648954	0.18767	0.000544297	0.011357	0.194041	7	39.3941	5.9907e-07	5.27251	0.981647	1	146.139	4.24721e-24	4.30151e-22
YTHDF2	-0.920274	0.138628	3.17014e-11	3.16191e-08	0.0475435	6	9.26145	0.0990794	3.8055	0.986696	1	140.451	4.85653e-24	5.37269e-22		YTHDF2	-0.610143	0.211463	0.0039099	0.0466999	0.234629	7	28.3515	8.06686e-05	4.88925	0.987295	1	98.5939	8.8154e-15	1.7775e-13
