# Supplementary material for: Deciphering novel common gene signatures for rheumatoid arthritis and systemic lupus erythematosus by integrative analysis of transcriptomic profiles
Source: PLoS One. 2023 Mar 16;18(3):e0281637. doi: 10.1371/journal.pone.0281637 (PMC10019710; doi:10.1371/journal.pone.0281637)
Supplement: S4 Table — (XLSX) [file pone.0281637.s004.xlsx]

## Sheet: common_genes_hub_genes
Id	Label	Degree	Betweenness
983	CDK1	146	112413		* top 10 are highlighted in yellow.
6234	RPS28	94	66300.6
890	CCNA2	77	46749.5
5934	RBL2	69	45832.2
1975	EIF4B	54	44979.1
22919	MAPRE1	48	34895.5
51386	EIF3L	48	33720.8
7316	UBC	40	216283
8975	USP13	36	30286.2
3615	IMPDH2	36	23576.6
23641	LDOC1	35	26244.9
3399	ID3	34	24935.2
29993	PACSIN1	33	26793.1
9743	ARHGAP32	31	20456.1
23492	CBX7	27	19518.4
23164	MPRIP	24	14179.9
64151	NCAPG	23	14639.4
55872	PBK	21	21527.1
23708	GSPT2	20	16718.7
48	ACO1	20	16322.4
51441	YTHDF2	19	17229.9
92	ACVR2A	18	15249
4783	NFIL3	16	11354.3
230	ALDOC	15	13487.8
820	CAMP	15	11688
2874	GPS2	14	10046.2
738	VPS51	13	8775.61
26505	CNNM3	13	8096.32
1994	ELAVL1	12	19155.5
10939	AFG3L2	12	9897.21
306	ANXA3	12	8424.14
9397	NMT2	12	7010.13
64710	NUCKS1	11	5698.99
3097	HIVEP2	10	7211.26
351	APP	9	14919.9
3420	IDH3B	9	6495.73
96764	TGS1	9	5120.82
57563	KLHL8	9	2681.16
10673	TNFSF13B	8	6314
5552	SRGN	8	5444.27
55008	HERC6	8	4851.85
1017	CDK2	7	13626.1
8452	CUL3	7	4217.69
2335	FN1	6	7790.71
9792	SERTAD2	6	3018.97
7412	VCAM1	5	6079.62
7157	TP53	5	3755.21
1874	E2F4	5	2709.19
7534	YWHAZ	5	2634.3
10987	COPS5	5	2384.27
64410	KLHL25	5	1911.02
25913	POT1	4	14892.3
3676	ITGA4	4	4862.26
8454	CUL1	4	4334.06
79726	WDR59	4	1895.88
1958	EGR1	4	1786.42
2033	EP300	4	1116.71
1457	CSNK2A1	3	8860.79
8364	H4C3	3	7139.32
1385	CREB1	3	6453.51
29127	RACGAP1	3	3485.02
26986	PABPC1	3	2229.51
10014	HDAC5	3	2155.54
6502	SKP2	3	1840.42
116369	SLC26A8	3	1809
7130	TNFAIP6	3	1809
64221	ROBO3	3	1809
2810	SFN	3	1731.62
9022	CLIC3	3	1550.26
3065	HDAC1	3	1411.32
51343	FZR1	3	1329.23
9768	PCLAF	3	1097.02
8638	OASL	3	1043.21
1026	CDKN1A	3	1033.28
408	ARRB1	3	922.41
207	AKT1	3	809.2
10289	EIF1B	3	803.08
567	B2M	3	678.24
4869	NPM1	3	578.93
3172	HNF4A	3	520.15
8661	EIF3A	3	487
4609	MYC	3	478.11
10980	COPS6	3	452.97
2885	GRB2	3	438.72
672	BRCA1	3	392.49
5925	RB1	3	392.49
1869	E2F1	3	392.49
1386	ATF2	3	378.19
51547	SIRT7	3	311.79
2237	FEN1	3	208.65
9334	B4GALT5	3	191.54
6667	SP1	3	75.31
1785	DNM2	2	8916.91
2597	GAPDH	2	6092.54
56893	UBQLN4	2	4248.81
3304	HSPA1B	2	4091.97
3159	HMGA1	2	3264.94
7917	BAG6	2	2065.47
7704	ZBTB16	2	2033.48
7341	SUMO1	2	1808
8266	UBL4A	2	1405.12
1912	PHC2	2	1243.85
57332	CBX8	2	1152.38
55968	NSFL1C	2	1080.06
9212	AURKB	2	966.64
596	BCL2	2	911.74
5501	PPP1CC	2	911.74
57595	PDZD4	2	905
5092	PCBD1	2	905
8693	GALNT4	2	905
11232	POLG2	2	905
2534	FYN	2	863.08
26574	AATF	2	843.09
7248	TSC1	2	840.77
5886	RAD23A	2	834.8
6613	SUMO2	2	703
7013	TERF1	2	652.82
3014	H2AX	2	630.71
8078	USP5	2	568.26
57154	SMURF1	2	520.9
1460	CSNK2B	2	508.23
6259	RYK	2	468.97
6714	SRC	2	466.15
79797	ZNF408	2	451.48
595	CCND1	2	392.49
2146	EZH2	2	392.49
8900	CCNA1	2	392.49
898	CCNE1	2	392.49
7027	TFDP1	2	392.49
468	ATF4	2	379.14
6138	RPL15	2	366.4
6194	RPS6	2	366.4
8678	BECN1	2	355.78
4654	MYOD1	2	324.06
9924	PAN2	2	308.98
83755	KRTAP4-12	2	268.1
8517	IKBKG	2	261.87
2688	GH1	2	256.44
8662	EIF3B	2	251.69
7251	TSG101	2	251.69
8665	EIF3F	2	251.69
192669	AGO3	2	251.69
466	ATF1	2	243.73
1390	CREM	2	243.73
29789	OLA1	2	232.83
307	ANXA4	2	221.6
84708	LNX1	2	213.54
55832	CAND1	2	204.71
4999	ORC2	2	202.54
5894	RAF1	2	189.91
9641	IKBKE	2	187.55
382	ARF6	2	165.54
7531	YWHAE	2	156.96
27316	RBMX	2	141.45
3609	ILF3	2	141.45
8850	KAT2B	2	115.98
51588	PIAS4	2	111.94
26260	FBXO25	2	111.94
91746	YTHDC1	2	105.47
4311	MME	2	98.13
387	RHOA	2	92.52
147746	HIPK4	2	89.29
8667	EIF3H	2	88.65
2099	ESR1	2	87.77
11156	PTP4A3	2	82.23
5435	POLR2F	2	71.34
7874	USP7	2	63.37
7532	YWHAG	2	58.88
6310	ATXN1	2	48.09
8161	COIL	2	15.17
3320	HSP90AA1	2	4.44
3326	HSP90AB1	2	4.44
1022	CDK7	2	0
4801	NFYB	2	0
81620	CDT1	2	0
115426	UHRF2	2	0
5926	ARID4A	2	0
3024	H1-1	2	0
5610	EIF2AK2	2	0
891	CCNB1	2	0
7249	TSC2	2	0
5687	PSMA6	2	0
1859	DYRK1A	2	0
1027	CDKN1B	2	0
6117	RPA1	2	0
9149	DYRK1B	2	0
6191	RPS4X	2	0
6217	RPS16	2	0
6193	RPS5	2	0
3646	EIF3E	2	0
6222	RPS18	2	0
6207	RPS13	2	0
6203	RPS9	2	0
8664	EIF3D	2	0
6224	RPS20	2	0
6202	RPS8	2	0
1021	CDK6	2	0
4155	MBP	2	0
9055	PRC1	2	0
1019	CDK4	2	0
3009	H1-5	2	0
4800	NFYA	2	0
5933	RBL1	2	0
1164	CKS2	2	0
1163	CKS1B	2	0
6230	RPS25	2	0
23397	NCAPH	2	0
9918	NCAPD2	2	0
51720	UIMC1	2	0
990	CDC6	2	0
23710	GABARAPL1	1	0
4690	NCK1	1	0
11337	GABARAP	1	0
5879	RAC1	1	0
2549	GAB1	1	0
5335	PLCG1	1	0
25759	SHC2	1	0
1398	CRK	1	0
53358	SHC3	1	0
2904	GRIN2B	1	0
9564	BCAR1	1	0
3175	ONECUT1	1	0
10750	GRAP	1	0
1399	CRKL	1	0
9846	GAB2	1	0
4771	NF2	1	0
5295	PIK3R1	1	0
64210	MMS19	1	0
5597	MAPK6	1	0
3419	IDH3A	1	0
6606	SMN1	1	0
836	CASP3	1	0
6602	SMARCD1	1	0
79666	PLEKHF2	1	0
8907	AP1M1	1	0
1053	CEBPE	1	0
10813	UTP14A	1	0
7593	MZF1	1	0
26240	FAM50B	1	0
54906	TASOR2	1	0
54552	GNL3L	1	0
9513	FXR2	1	0
8061	FOSL1	1	0
58500	ZNF250	1	0
8204	NRIP1	1	0
3866	KRT15	1	0
121536	AEBP2	1	0
11170	FAM107A	1	0
5682	PSMA1	1	0
11007	CCDC85B	1	0
9146	HGS	1	0
9491	PSMF1	1	0
3875	KRT18	1	0
27343	POLL	1	0
55209	SETD5	1	0
55211	DPPA4	1	0
225689	MAPK15	1	0
10336	PCGF3	1	0
9787	DLGAP5	1	0
7345	UCHL1	1	0
3718	JAK3	1	0
57820	CCNB1IP1	1	0
23411	SIRT1	1	0
29883	CNOT7	1	0
2114	ETS2	1	0
3146	HMGB1	1	0
10524	KAT5	1	0
9600	PITPNM1	1	0
64061	TSPYL2	1	0
5971	RELB	1	0
4134	MAP4	1	0
2308	FOXO1	1	0
5519	PPP2R1B	1	0
861	RUNX1	1	0
7329	UBE2I	1	0
56924	PAK6	1	0
925	CD8A	1	0
5499	PPP1CA	1	0
5371	PML	1	0
11178	LZTS1	1	0
4616	GADD45B	1	0
9088	PKMYT1	1	0
2175	FANCA	1	0
3752	KCND3	1	0
29904	EEF2K	1	0
3308	HSPA4	1	0
157313	CDCA2	1	0
7134	TNNC1	1	0
7415	VCP	1	0
3619	INCENP	1	0
4261	CIITA	1	0
55904	KMT2E	1	0
5579	PRKCB	1	0
3007	H1-3	1	0
54820	NDE1	1	0
84669	USP32	1	0
1033	CDKN3	1	0
332	BIRC5	1	0
3603	IL16	1	0
3068	HDGF	1	0
10615	SPAG5	1	0
1956	EGFR	1	0
2305	FOXM1	1	0
81565	NDEL1	1	0
6241	RRM2	1	0
899	CCNF	1	0
197259	MLKL	1	0
7465	WEE1	1	0
5518	PPP2R1A	1	0
995	CDC25C	1	0
9133	CCNB2	1	0
10537	UBD	1	0
5606	MAP2K3	1	0
529	ATP6V1E1	1	0
3164	NR4A1	1	0
6713	SQLE	1	0
3002	GZMB	1	0
80321	CEP70	1	0
6449	SGTA	1	0
26270	FBXO6	1	0
8793	TNFRSF10D	1	0
1968	EIF2S3	1	0
7428	VHL	1	0
5195	PEX14	1	0
3614	IMPDH1	1	0
2348	FOLR1	1	0
5602	MAPK10	1	0
5576	PRKAR2A	1	0
9636	ISG15	1	0
197131	UBR1	1	0
311	ANXA11	1	0
1018	CDK3	1	0
5710	PSMD4	1	0
3848	KRT1	1	0
9656	MDC1	1	0
51592	TRIM33	1	0
10036	CHAF1A	1	0
51191	HERC5	1	0
1020	CDK5	1	0
7290	HIRA	1	0
29945	ANAPC4	1	0
4998	ORC1	1	0
1028	CDKN1C	1	0
5430	POLR2A	1	0
57695	USP37	1	0
1499	CTNNB1	1	0
11171	STRAP	1	0
51564	HDAC7	1	0
8880	FUBP1	1	0
28960	DCPS	1	0
26112	CCDC69	1	0
3956	LGALS1	1	0
26234	FBXL5	1	0
26277	TINF2	1	0
7520	XRCC5	1	0
817	CAMK2D	1	0
1495	CTNNA1	1	0
25939	SAMHD1	1	0
10484	SEC23A	1	0
5347	PLK1	1	0
84078	KBTBD7	1	0
1973	EIF4A1	1	0
65057	ACD	1	0
4677	NARS1	1	0
9775	EIF4A3	1	0
5007	OSBP	1	0
409	ARRB2	1	0
8450	CUL4B	1	0
4116	MAGOH	1	0
1478	CSTF2	1	0
10542	LAMTOR5	1	0
91	ACVR1B	1	0
3625	INHBB	1	0
9863	MAGI2	1	0
94	ACVRL1	1	0
55914	ERBIN	1	0
3624	INHBA	1	0
650	BMP2	1	0
8200	GDF5	1	0
93	ACVR2B	1	0
654	BMP6	1	0
8945	BTRC	1	0
65125	WNK1	1	0
5881	RAC3	1	0
23291	FBXW11	1	0
5657	PRTN3	1	0
2353	FOS	1	0
1511	CTSG	1	0
1991	ELANE	1	0
3480	IGF1R	1	0
7421	VDR	1	0
6143	RPL19	1	0
6231	RPS26	1	0
6169	RPL38	1	0
6218	RPS17	1	0
5201	PFDN1	1	0
6129	RPL7	1	0
292	SLC25A5	1	0
3184	HNRNPD	1	0
6227	RPS21	1	0
4074	M6PR	1	0
4670	HNRNPM	1	0
6136	RPL12	1	0
116540	MRPL53	1	0
55869	HDAC8	1	0
9045	RPL14	1	0
6168	RPL37A	1	0
25873	RPL36	1	0
6181	RPLP2	1	0
6125	RPL5	1	0
140801	RPL10L	1	0
6144	RPL21	1	0
6201	RPS7	1	0
9349	RPL23	1	0
2197	FAU	1	0
5723	PSPH	1	0
6137	RPL13	1	0
10084	PQBP1	1	0
6141	RPL18	1	0
6152	RPL24	1	0
4736	RPL10A	1	0
6210	RPS15A	1	0
8065	CUL5	1	0
6128	RPL6	1	0
6147	RPL23A	1	0
9685	CLINT1	1	0
9759	HDAC4	1	0
6235	RPS29	1	0
5707	PSMD1	1	0
220988	HNRNPA3	1	0
6135	RPL11	1	0
6124	RPL4	1	0
6209	RPS15	1	0
22933	SIRT2	1	0
6189	RPS3A	1	0
6223	RPS19	1	0
6133	RPL9	1	0
6130	RPL7A	1	0
1488	CTBP2	1	0
5309	PITX3	1	0
1482	NKX2-5	1	0
22827	PUF60	1	0
6938	TCF12	1	0
118	ADD1	1	0
2783	GNB2	1	0
2626	GATA4	1	0
5079	PAX5	1	0
6945	MLX	1	0
1445	CSK	1	0
4849	CNOT3	1	0
27289	RND1	1	0
64750	SMURF2	1	0
4066	LYL1	1	0
6925	TCF4	1	0
8819	SAP30	1	0
64100	ELSPBP1	1	0
7551	ZNF3	1	0
4617	MYF5	1	0
4618	MYF6	1	0
63978	PRDM14	1	0
9139	CBFA2T2	1	0
2274	FHL2	1	0
6929	TCF3	1	0
8525	DGKZ	1	0
2972	BRF1	1	0
5055	SERPINB2	1	0
60561	RINT1	1	0
4176	MCM7	1	0
10111	RAD50	1	0
3661	IRF3	1	0
7150	TOP1	1	0
3398	ID2	1	0
5932	RBBP8	1	0
22938	SNW1	1	0
7494	XBP1	1	0
79718	TBL1XR1	1	0
56911	MAP3K7CL	1	0
4848	CNOT2	1	0
9913	SUPT7L	1	0
7514	XPO1	1	0
26470	SEZ6L2	1	0
9657	IQCB1	1	0
50813	COPS7A	1	0
6249	CLIP1	1	0
6786	STIM1	1	0
6635	SNRPE	1	0
4163	MCC	1	0
7846	TUBA1A	1	0
6636	SNRPF	1	0
10297	APC2	1	0
6633	SNRPD2	1	0
3575	IL7R	1	0
10013	HDAC6	1	0
7189	TRAF6	1	0
324	APC	1	0
5566	PRKACA	1	0
1155	TBCB	1	0
4035	LRP1	1	0
5567	PRKACB	1	0
1448	CSN3	1	0
6790	AURKA	1	0
23281	MTUS2	1	0
23122	CLASP2	1	0
55755	CDK5RAP2	1	0
84699	CREB3L3	1	0
10538	BATF	1	0
1054	CEBPG	1	0
10488	CREB3	1	0
1649	DDIT3	1	0
90993	CREB3L1	1	0
120892	LRRK2	1	0
10971	YWHAQ	1	0
11035	RIPK3	1	0
6472	SHMT2	1	0
2935	GSPT1	1	0
6470	SHMT1	1	0
2017	CTTN	1	0
10533	ATG7	1	0
6642	SNX1	1	0
6772	STAT1	1	0
5962	RDX	1	0
4678	NASP	1	0
23049	SMG1	1	0
3416	IDE	1	0
2107	ETF1	1	0
5976	UPF1	1	0
528	ATP6V1C1	1	0
51366	UBR5	1	0
4582	MUC1	1	0
7327	UBE2G2	1	0
340061	STING1	1	0
11030	RBPMS	1	0
5970	RELA	1	0
3611	ILK	1	0
9984	THOC1	1	0
84675	TRIM55	1	0
23197	FAF2	1	0
51168	MYO15A	1	0
1540	CYLD	1	0
56616	DIABLO	1	0
83892	KCTD10	1	0
80145	THOC7	1	0
7353	UFD1	1	0
4967	OGDH	1	0
6478	SIAH2	1	0
4738	NEDD8	1	0
9690	UBE3C	1	0
57470	LRRC47	1	0
1459	CSNK2A2	1	0
23327	NEDD4L	1	0
335	APOA1	1	0
1387	CREBBP	1	0
22976	PAXIP1	1	0
57805	CCAR2	1	0
5885	RAD21	1	0
58513	EPS15L1	1	0
8867	SYNJ1	1	0
23338	JADE2	1	0
7456	WIPF1	1	0
170961	ANKRD24	1	0
85377	MICALL1	1	0
8522	GAS7	1	0
7171	TPM4	1	0
23242	COBL	1	0
219790	RTKN2	1	0
22837	COBLL1	1	0
8976	WASL	1	0
7454	WAS	1	0
3312	HSPA8	1	0
23336	SYNM	1	0
833	CARS1	1	0
11143	KAT7	1	0
29763	PACSIN3	1	0
3064	HTT	1	0
54518	APBB1IP	1	0
26999	CYFIP2	1	0
55114	ARHGAP17	1	0
6711	SPTBN1	1	0
10657	KHDRBS1	1	0
2495	FTH1	1	0
23301	EHBP1	1	0
1978	EIF4EBP1	1	0
26289	AK5	1	0
4193	MDM2	1	0
5547	PRCP	1	0
54165	DCUN1D1	1	0
5428	POLG	1	0
55275	VPS53	1	0
4292	MLH1	1	0
10228	STX6	1	0
51755	CDK12	1	0
2932	GSK3B	1	0
4087	SMAD2	1	0
55781	RIOK2	1	0
8666	EIF3G	1	0
5997	RGS2	1	0
56888	KCMF1	1	0
6871	TADA2A	1	0
8668	EIF3I	1	0
608	TNFRSF17	1	0
115650	TNFRSF13C	1	0
8741	TNFSF13	1	0
196	AHR	1	0
695	BTK	1	0
3187	HNRNPH1	1	0
4088	SMAD3	1	0
2034	EPAS1	1	0
3178	HNRNPA1	1	0
8773	SNAP23	1	0
1654	DDX3X	1	0
8553	BHLHE40	1	0
3983	ABLIM1	1	0
1855	DVL1	1	0
23495	TNFRSF13B	1	0
4659	PPP1R12A	1	0
23243	ANKRD28	1	0
9533	POLR1C	1	0
4867	NPHP1	1	0
6314	ATXN7	1	0
2189	FANCG	1	0
8841	HDAC3	1	0
3656	IRAK2	1	0
5709	PSMD3	1	0
9738	CCP110	1	0
6839	SUV39H1	1	0
27429	HTRA2	1	0
699	BUB1	1	0
10534	ZNRD2	1	0
26959	HBP1	1	0
10196	PRMT3	1	0
6643	SNX2	1	0
56242	ZNF253	1	0
8726	EED	1	0
9191	DEDD	1	0
639	PRDM1	1	0
8412	BCAR3	1	0
10741	RBBP9	1	0
5884	RAD17	1	0
10869	USP19	1	0
4591	TRIM37	1	0
9406	ZRANB2	1	0
10912	GADD45G	1	0
10592	SMC2	1	0
8624	PSMG1	1	0
51691	LSM8	1	0
9113	LATS1	1	0
11165	NUDT3	1	0
9134	CCNE2	1	0
3106	HLA-B	1	0
4509	MT-ATP8	1	0
226	ALDOA	1	0
7083	TK1	1	0
4914	NTRK1	1	0
3012	H2AC8	1	0
3623	INHA	1	0
3725	JUN	1	0
1447	CSN2	1	0
5423	POLB	1	0
3005	H1-0	1	0
203068	TUBB	1	0
3948	LDHC	1	0
4067	LYN	1	0
3921	RPSA	1	0
142	PARP1	1	0
4602	MYB	1	0
369	ARAF	1	0
2035	EPB41	1	0
5111	PCNA	1	0
7175	TPR	1	0
1080	CFTR	1	0
5551	PRF1	1	0
5880	RAC2	1	0
6187	RPS2	1	0
1051	CEBPB	1	0
1503	CTPS1	1	0
2022	ENG	1	0
6688	SPI1	1	0
655	BMP7	1	0
467	ATF3	1	0
7515	XRCC1	1	0
4691	NCL	1	0
7132	TNFRSF1A	1	0
6256	RXRA	1	0
310	ANXA7	1	0
5225	PGC	1	0
5454	POU3F2	1	0
4001	LMNB1	1	0
4703	NEB	1	0
2947	GSTM3	1	0
6872	TAF1	1	0
4831	NME2	1	0
6703	SPRR2D	1	0
3181	HNRNPA2B1	1	0
6188	RPS3	1	0
1647	GADD45A	1	0
3577	CXCR1	1	0
6206	RPS12	1	0
958	CD40	1	0
1937	EEF1G	1	0
5424	POLD1	1	0
4846	NOS3	1	0
4082	MARCKS	1	0
996	CDC27	1	0
896	CCND3	1	0
7529	YWHAB	1	0
648	BMI1	1	0
7703	PCGF2	1	0
5245	PHB	1	0
4627	MYH9	1	0
2794	GNL1	1	0
1743	DLST	1	0
1523	CUX1	1	0
6232	RPS27	1	0
5048	PAFAH1B1	1	0
5599	MAPK8	1	0
4288	MKI67	1	0
6204	RPS10	1	0
6159	RPL29	1	0
5829	PXN	1	0
9972	NUP153	1	0
5650	KLK7	1	0
3980	LIG3	1	0
2010	EMD	1	0
6597	SMARCA4	1	0
675	BRCA2	1	0
8237	USP11	1	0
3832	KIF11	1	0
10660	LBX1	1	0
4287	ATXN3	1	0
5378	PMS1	1	0
3692	EIF6	1	0
55333	SYNJ2BP	1	0
57122	NUP107	1	0
998	CDC42	1	0
10238	DCAF7	1	0
11091	WDR5	1	0
3190	HNRNPK	1	0
808	CALM3	1	0
6208	RPS14	1	0
6228	RPS23	1	0
6229	RPS24	1	0
6500	SKP1	1	0
5515	PPP2CA	1	0
8358	H3C2	1	0
1982	EIF4G2	1	0
10576	CCT2	1	0
8480	RAE1	1	0
1601	DAB2	1	0
4303	FOXO4	1	0
2176	FANCC	1	0
1213	CLTC	1	0
4604	MYBPC1	1	0
6418	SET	1	0
4661	MYT1	1	0
1810	DR1	1	0
667	DST	1	0
3298	HSF2	1	0
1981	EIF4G1	1	0
90	ACVR1	1	0
6742	SSBP1	1	0
5966	REL	1	0
1759	DNM1	1	0
5590	PRKCZ	1	0
6015	RING1	1	0
2801	GOLGA2	1	0
5928	RBBP4	1	0
79173	C19orf57	1	0
991	CDC20	1	0
6810	STX4	1	0
1107	CHD3	1	0
1739	DLG1	1	0
8073	PTP4A2	1	0
7375	USP4	1	0
10155	TRIM28	1	0
1201	CLN3	1	0
6445	SGCG	1	0
23421	ITGB3BP	1	0
23542	MAPK8IP2	1	0
9094	UNC119	1	0
329	BIRC2	1	0
7805	LAPTM5	1	0
2273	FHL1	1	0
6709	SPTAN1	1	0
9354	UBE4A	1	0
7029	TFDP2	1	0
3396	MRPL58	1	0
1639	DCTN1	1	0
1974	EIF4A2	1	0
8243	SMC1A	1	0
23054	NCOA6	1	0
23512	SUZ12	1	0
8916	HERC3	1	0
9869	SETDB1	1	0
5339	PLEC	1	0
11021	RAB35	1	0
1875	E2F5	1	0
6195	RPS6KA1	1	0
8431	NR0B2	1	0
7536	SF1	1	0
5469	MED1	1	0
6813	STXBP2	1	0
8290	H3-4	1	0
55083	KIF26B	1	0
55720	TSR1	1	0
91750	LIN52	1	0
26091	HERC4	1	0
91351	DDX60L	1	0
9737	GPRASP1	1	0
54874	FNBP1L	1	0
23352	UBR4	1	0
286826	LIN9	1	0
8328	GFI1B	1	0
199777	ZNF626	1	0
23151	GRAMD4	1	0
132660	LIN54	1	0
84722	PSRC1	1	0
23367	LARP1	1	0
10184	LHFPL2	1	0
85015	USP45	1	0
51065	RPS27L	1	0
10480	EIF3M	1	0
56257	MEPCE	1	0
23332	CLASP1	1	0
84333	PCGF5	1	0
6293	VPS52	1	0
55133	SRBD1	1	0
3547	IGSF1	1	0
81567	TXNDC5	1	0
9185	REPS2	1	0
55666	NPLOC4	1	0
26146	TRAF3IP1	1	0
25920	NELFB	1	0
10693	CCT6B	1	0
399979	SNX19	1	0
3066	HDAC2	1	0
84676	TRIM63	1	0
81552	VOPP1	1	0
54984	PINX1	1	0
54908	SPDL1	1	0
84062	DTNBP1	1	0
55957	LIN37	1	0
84966	IGSF21	1	0
83737	ITCH	1	0
84342	COG8	1	0
116986	AGAP2	1	0
6045	RNF2	1	0
5027	P2RX7	1	0
8663	EIF3C	1	0
113246	C12orf57	1	0
10920	COPS8	1	0
11004	KIF2C	1	0
6311	ATXN2	1	0
4188	MDFI	1	0
4215	MAP3K3	1	0
3276	PRMT1	1	0
84305	PYM1	1	0
84759	PCGF1	1	0
79171	RBM42	1	0
54732	TMED9	1	0
65991	FUNDC2	1	0
22950	SLC4A1AP	1	0
55052	MRPL20	1	0
84108	PCGF6	1	0
84002	B3GNT5	1	0
23348	DOCK9	1	0
54776	PPP1R12C	1	0
22803	XRN2	1	0
23479	ISCU	1	0
9474	ATG5	1	0
8626	TP63	1	0
79723	SUV39H2	1	0
64376	IKZF5	1	0
26001	RNF167	1	0
51808	PHAX	1	0
27101	CACYBP	1	0
51643	TMBIM4	1	0
4343	MOV10	1	0
192670	AGO4	1	0
55509	BATF3	1	0
56882	CDC42SE1	1	0
10051	SMC4	1	0
55217	TMLHE	1	0
54700	RRN3	1	0
51542	VPS54	1	0
57579	FAM135A	1	0
57562	CEP126	1	0
1789	DNMT3B	1	0
27335	EIF3K	1	0
10482	NXF1	1	0
1616	DAXX	1	0
24140	FTSJ1	1	0
29978	UBQLN2	1	0
23039	XPO7	1	0
23043	TNIK	1	0
26271	FBXO5	1	0
50807	ASAP1	1	0
238	ALK	1	0
11252	PACSIN2	1	0
5036	PA2G4	1	0
9126	SMC3	1	0
28957	MRPS28	1	0
25818	KLK5	1	0
9747	TCAF1	1	0
51133	KCTD3	1	0
23612	PHLDA3	1	0
51377	UCHL5	1	0
29924	EPN1	1	0

## Sheet: RA_up_hub_genes
Id	Label	Degree	Betweenness
64750	SMURF2	88	48783.5
890	CCNA2	77	41466.8
567	B2M	75	46273.2
5997	RGS2	56	32066.8
5352	PLOD2	40	21555
5743	PTGS2	39	25821.8
19	ABCA1	37	20664.1
5329	PLAUR	36	18966.4
7316	UBC	30	121271
3148	HMGB2	29	21420.2
92	ACVR2A	18	9950.09
4783	NFIL3	16	9358.51
820	CAMP	15	7031.94
8727	CTNNAL1	12	6488.58
306	ANXA3	12	5709.64
669	BPGM	11	5450.84
2919	CXCL1	11	5000.73
84458	LCOR	10	3810.09
55166	CENPQ	9	5209.03
1308	COL17A1	9	4276.17
26278	SACS	9	3974.08
1994	ELAVL1	8	14086
10673	TNFSF13B	8	4284
5552	SRGN	8	4284
4291	MLF1	8	3062.68
10666	CD226	6	3804.33
3172	HNF4A	6	1375.32
6667	SP1	5	3733.62
5238	PGM3	5	2871.9
27030	MLH3	5	2454
4345	CD200	5	1487.45
1385	CREB1	4	5303.78
351	APP	4	5113.81
5970	RELA	4	4438.39
1545	CYP1B1	4	1861.49
367	AR	3	3945.21
1958	EGR1	3	3305.86
4790	NFKB1	3	2550.26
10987	COPS5	3	2486.03
3065	HDAC1	3	2344.3
9334	B4GALT5	3	1820.72
8638	OASL	3	1229
7130	TNFAIP6	3	789.75
1386	ATF2	3	789.38
7157	TP53	3	789.38
10745	PHTF1	3	785.99
1052	CEBPD	3	313.63
7917	BAG6	2	4864
6902	TBCA	2	3669.33
51386	EIF3L	2	2167.42
5908	RAP1B	2	1756.69
3646	EIF3E	2	1756.69
23193	GANAB	2	1633.13
9958	USP15	2	1607.9
3725	JUN	2	1448.2
2353	FOS	2	1448.2
5687	PSMA6	2	1233.79
9768	PCLAF	2	1233.79
5111	PCNA	2	1233.79
808	CALM3	2	1233.79
2547	XRCC6	2	1068.92
6613	SUMO2	2	1026.88
3689	ITGB2	2	951.61
3159	HMGA1	2	949.57
10036	CHAF1A	2	841.68
1017	CDK2	2	841.68
9759	HDAC4	2	816.28
7392	USF2	2	811.9
360023	ZBTB41	2	810.52
6418	SET	2	801.59
7360	UGP2	2	723.72
1387	CREBBP	2	634.75
55296	TBC1D19	2	615
1896	EDA	2	615
3659	IRF1	2	537.34
466	ATF1	2	502.34
1390	CREM	2	502.34
2885	GRB2	2	438.61
2099	ESR1	2	431.42
55914	ERBIN	2	342.37
2033	EP300	2	336.16
8454	CUL1	2	336.16
56650	CLDND1	2	335.95
384	ARG2	2	335.95
23036	ZNF292	2	301.75
6772	STAT1	2	255.49
7421	VDR	2	204.27
3175	ONECUT1	2	134.92
8533	COPS3	2	114.4
1051	CEBPB	2	55.95
79682	CENPU	2	34.58
8626	TP63	2	15.75
81	ACTN4	2	15.75
213	ALB	2	3.67
10956	OS9	1	0
26270	FBXO6	1	0
8266	UBL4A	1	0
10484	SEC23A	1	0
7013	TERF1	1	0
11124	FAF1	1	0
5782	PTPN12	1	0
63891	RNF123	1	0
3178	HNRNPA1	1	0
23549	DNPEP	1	0
9474	ATG5	1	0
25939	SAMHD1	1	0
7014	TERF2	1	0
7428	VHL	1	0
4677	NARS1	1	0
7812	CSDE1	1	0
7174	TPP2	1	0
8452	CUL3	1	0
83932	SPRTN	1	0
64130	LIN7B	1	0
9146	HGS	1	0
1740	DLG2	1	0
23365	ARHGEF12	1	0
25814	ATXN10	1	0
335	APOA1	1	0
84708	LNX1	1	0
6641	SNTB1	1	0
7052	TGM2	1	0
9318	COPS2	1	0
6645	SNTB2	1	0
23673	STX12	1	0
1459	CSNK2A2	1	0
7508	XPC	1	0
8777	MPDZ	1	0
7376	NR1H2	1	0
1741	DLG3	1	0
8772	FADD	1	0
10062	NR1H3	1	0
6721	SREBF2	1	0
6640	SNTA1	1	0
10594	PRPF8	1	0
316	AOX1	1	0
207	AKT1	1	0
23013	SPEN	1	0
4752	NEK3	1	0
3002	GZMB	1	0
80321	CEP70	1	0
6449	SGTA	1	0
9636	ISG15	1	0
197131	UBR1	1	0
311	ANXA11	1	0
5610	EIF2AK2	1	0
1018	CDK3	1	0
6502	SKP2	1	0
5710	PSMD4	1	0
1874	E2F4	1	0
1859	DYRK1A	1	0
3848	KRT1	1	0
9656	MDC1	1	0
7249	TSC2	1	0
51592	TRIM33	1	0
10980	COPS6	1	0
51191	HERC5	1	0
1020	CDK5	1	0
7290	HIRA	1	0
4999	ORC2	1	0
29945	ANAPC4	1	0
51343	FZR1	1	0
4998	ORC1	1	0
891	CCNB1	1	0
5934	RBL2	1	0
1027	CDKN1B	1	0
1028	CDKN1C	1	0
5926	ARID4A	1	0
4801	NFYB	1	0
5430	POLR2A	1	0
5886	RAD23A	1	0
5925	RB1	1	0
1026	CDKN1A	1	0
81620	CDT1	1	0
57695	USP37	1	0
8850	KAT2B	1	0
6117	RPA1	1	0
9149	DYRK1B	1	0
1499	CTNNB1	1	0
5226	PGD	1	0
3001	GZMA	1	0
5896	RAG1	1	0
3945	LDHB	1	0
7023	TFAP4	1	0
3146	HMGB1	1	0
2335	FN1	1	0
7189	TRAF6	1	0
10289	EIF1B	1	0
5243	ABCB1	1	0
91	ACVR1B	1	0
3625	INHBB	1	0
9863	MAGI2	1	0
94	ACVRL1	1	0
3624	INHBA	1	0
650	BMP2	1	0
8200	GDF5	1	0
93	ACVR2B	1	0
654	BMP6	1	0
4924	NUCB1	1	0
9978	RBX1	1	0
5465	PPARA	1	0
5885	RAD21	1	0
9540	TP53I3	1	0
7341	SUMO1	1	0
857	CAV1	1	0
10949	HNRNPA0	1	0
573	BAG1	1	0
2118	ETV4	1	0
581	BAX	1	0
5707	PSMD1	1	0
10171	RCL1	1	0
4772	NFATC1	1	0
50813	COPS7A	1	0
8451	CUL4A	1	0
3364	HUS1	1	0
28964	GIT1	1	0
10567	RABAC1	1	0
7855	FZD5	1	0
5592	PRKG1	1	0
7791	ZYX	1	0
1211	CLTA	1	0
79738	BBS10	1	0
55738	ARFGAP1	1	0
84315	MON1A	1	0
54663	WDR74	1	0
8508	NIPSNAP1	1	0
1107	CHD3	1	0
92342	METTL18	1	0
9276	COPB2	1	0
8655	DYNLL1	1	0
2773	GNAI3	1	0
57622	LRFN1	1	0
347733	TUBB2B	1	0
51124	IER3IP1	1	0
57562	CEP126	1	0
2778	GNAS	1	0
6331	SCN5A	1	0
7905	REEP5	1	0
5579	PRKCB	1	0
3978	LIG1	1	0
79890	RIN3	1	0
51699	VPS29	1	0
63904	DUSP21	1	0
5589	PRKCSH	1	0
3312	HSPA8	1	0
5071	PRKN	1	0
5578	PRKCA	1	0
2769	GNA15	1	0
780	DDR1	1	0
1508	CTSB	1	0
55607	PPP1R9A	1	0
3104	ZBTB48	1	0
22981	NINL	1	0
11202	KLK8	1	0
1312	COMT	1	0
23555	TSPAN15	1	0
5582	PRKCG	1	0
1400	CRMP1	1	0
2776	GNAQ	1	0
51573	GDE1	1	0
25998	IBTK	1	0
5657	PRTN3	1	0
1511	CTSG	1	0
2597	GAPDH	1	0
1991	ELANE	1	0
3480	IGF1R	1	0
2901	GRIK5	1	0
7534	YWHAZ	1	0
225689	MAPK15	1	0
55957	LIN37	1	0
6891	TAP2	1	0
51320	MEX3C	1	0
132660	LIN54	1	0
6890	TAP1	1	0
873	CBR1	1	0
5309	PITX3	1	0
4035	LRP1	1	0
5019	OXCT1	1	0
5476	CTSA	1	0
57466	SCAF4	1	0
4853	NOTCH2	1	0
84817	TXNDC17	1	0
54949	SDHAF2	1	0
2017	CTTN	1	0
7297	TYK2	1	0
5660	PSAP	1	0
3572	IL6ST	1	0
3684	ITGAM	1	0
8991	SELENBP1	1	0
29978	UBQLN2	1	0
26470	SEZ6L2	1	0
51547	SIRT7	1	0
84699	CREB3L3	1	0
57332	CBX8	1	0
10538	BATF	1	0
1054	CEBPG	1	0
10488	CREB3	1	0
1649	DDIT3	1	0
90993	CREB3L1	1	0
79019	CENPM	1	0
5347	PLK1	1	0
79172	CENPO	1	0
55839	CENPN	1	0
401541	CENPP	1	0
79173	C19orf57	1	0
5501	PPP1CC	1	0
10913	EDAR	1	0
1487	CTBP1	1	0
8841	HDAC3	1	0
10013	HDAC6	1	0
135932	TMEM139	1	0
387	RHOA	1	0
29995	LMCD1	1	0
10529	NEBL	1	0
7314	UBB	1	0
3397	ID1	1	0
9618	TRAF4	1	0
2274	FHL2	1	0
4607	MYBPC3	1	0
8310	ACOX3	1	0
23534	TNPO3	1	0
404093	CUEDC1	1	0
4088	SMAD3	1	0
8878	SQSTM1	1	0
4086	SMAD1	1	0
3315	HSPB1	1	0
8312	AXIN1	1	0
821	CANX	1	0
85476	GFM1	1	0
2317	FLNB	1	0
394	ARHGAP5	1	0
2318	FLNC	1	0
57154	SMURF1	1	0
23420	NOMO1	1	0
4734	NEDD4	1	0
4091	SMAD6	1	0
9801	MRPL19	1	0
4092	SMAD7	1	0
1956	EGFR	1	0
54778	RNF111	1	0
9802	DAZAP2	1	0
7136	TNNI2	1	0
23111	SPART	1	0
4087	SMAD2	1	0
7048	TGFBR2	1	0
9255	AIMP1	1	0
688	KLF5	1	0
8409	UXT	1	0
8557	TCAP	1	0
9993	DGCR2	1	0
1601	DAB2	1	0
506	ATP5F1B	1	0
7980	TFPI2	1	0
6498	SKIL	1	0
50855	PARD6A	1	0
2932	GSK3B	1	0
8175	SF3A2	1	0
6625	SNRNP70	1	0
9463	PICK1	1	0
11214	AKAP13	1	0
7020	TFAP2A	1	0
813	CALU	1	0
3551	IKBKB	1	0
7978	MTERF1	1	0
51176	LEF1	1	0
9138	ARHGEF1	1	0
7703	PCGF2	1	0
4750	NEK1	1	0
22909	FAN1	1	0
4609	MYC	1	0
1500	CTNND1	1	0
87	ACTN1	1	0
3875	KRT18	1	0
5493	PPL	1	0
3691	ITGB4	1	0
3219	HOXB9	1	0
608	TNFRSF17	1	0
115650	TNFRSF13C	1	0
8741	TNFSF13	1	0
196	AHR	1	0
92312	MEX3A	1	0
8773	SNAP23	1	0
6829	SUPT5H	1	0
8665	EIF3F	1	0
8553	BHLHE40	1	0
23495	TNFRSF13B	1	0
9826	ARHGEF11	1	0
4694	NDUFA1	1	0
10558	SPTLC1	1	0
4438	MSH4	1	0
6892	TAPBP	1	0
9055	PRC1	1	0
11051	NUDT21	1	0
10196	PRMT3	1	0
1838	DTNB	1	0
10049	DNAJB6	1	0
11169	WDHD1	1	0
10211	FLOT1	1	0
23354	HAUS5	1	0
11098	PRSS23	1	0
111	ADCY5	1	0
10617	STAMBP	1	0
2806	GOT2	1	0
5328	PLAU	1	0
2	A2M	1	0
3827	KNG1	1	0
925	CD8A	1	0
5284	PIGR	1	0
3106	HLA-B	1	0
7037	TFRC	1	0
7448	VTN	1	0
2908	NR3C1	1	0
3105	HLA-A	1	0
2064	ERBB2	1	0
3623	INHA	1	0
909	CD1A	1	0
2534	FYN	1	0
5241	PGR	1	0
983	CDK1	1	0
4067	LYN	1	0
3055	HCK	1	0
5452	POU2F2	1	0
307	ANXA4	1	0
2268	FGR	1	0
142	PARP1	1	0
4048	LTA4H	1	0
6399	TRAPPC2	1	0
3107	HLA-C	1	0
1959	EGR2	1	0
3482	IGF2R	1	0
1019	CDK4	1	0
26986	PABPC1	1	0
3615	IMPDH2	1	0
1152	CKB	1	0
6714	SRC	1	0
7138	TNNT1	1	0
5551	PRF1	1	0
3660	IRF2	1	0
3728	JUP	1	0
5817	PVR	1	0
912	CD1D	1	0
3009	H1-5	1	0
1674	DES	1	0
3135	HLA-G	1	0
1503	CTPS1	1	0
2022	ENG	1	0
6688	SPI1	1	0
655	BMP7	1	0
7414	VCL	1	0
22926	ATF6	1	0
4691	NCL	1	0
7137	TNNI3	1	0
1056	CEL	1	0
5225	PGC	1	0
7133	TNFRSF1B	1	0
4703	NEB	1	0
2947	GSTM3	1	0
6390	SDHB	1	0
2618	GART	1	0
7391	USF1	1	0
3716	JAK1	1	0
4800	NFYA	1	0
38	ACAT1	1	0
3577	CXCR1	1	0
3579	CXCR2	1	0
4172	MCM3	1	0
5683	PSMA2	1	0
5684	PSMA3	1	0
958	CD40	1	0
4478	MSN	1	0
1937	EEF1G	1	0
3821	KLRC1	1	0
5692	PSMB4	1	0
5933	RBL1	1	0
910	CD1B	1	0
1892	ECHS1	1	0
996	CDC27	1	0
1164	CKS2	1	0
5217	PFN2	1	0
7046	TGFBR1	1	0
672	BRCA1	1	0
2237	FEN1	1	0
4292	MLH1	1	0
4110	MAGEA11	1	0
5599	MAPK8	1	0
7402	UTRN	1	0
5321	PLA2G4A	1	0
1452	CSNK1A1	1	0
7284	TUFM	1	0
6301	SARS1	1	0
1050	CEBPA	1	0
5650	KLK7	1	0
8833	GMPS	1	0
1022	CDK7	1	0
496	ATP4B	1	0
675	BRCA2	1	0
7321	UBE2D1	1	0
2217	FCGRT	1	0
1488	CTBP2	1	0
55333	SYNJ2BP	1	0
64089	SNX16	1	0
998	CDC42	1	0
5862	RAB2A	1	0
1163	CKS1B	1	0
7323	UBE2D3	1	0
10197	PSME3	1	0
7532	YWHAG	1	0
5499	PPP1CA	1	0
5705	PSMC5	1	0
8364	H4C3	1	0
163	AP2B1	1	0
7332	UBE2L3	1	0
1915	EEF1A1	1	0
58	ACTA1	1	0
6152	RPL24	1	0
1947	EFNB1	1	0
3069	HDLBP	1	0
1021	CDK6	1	0
1213	CLTC	1	0
4791	NFKB2	1	0
1869	E2F1	1	0
1810	DR1	1	0
5460	POU5F1	1	0
6670	SP3	1	0
3399	ID3	1	0
3024	H1-1	1	0
3394	IRF8	1	0
667	DST	1	0
90	ACVR1	1	0
5966	REL	1	0
991	CDC20	1	0
6810	STX4	1	0
2191	FAP	1	0
7186	TRAF2	1	0
3824	KLRD1	1	0
10155	TRIM28	1	0
23421	ITGB3BP	1	0
9094	UNC119	1	0
329	BIRC2	1	0
5300	PIN1	1	0
7805	LAPTM5	1	0
2273	FHL1	1	0
864	RUNX3	1	0
860	RUNX2	1	0
9861	PSMD6	1	0
23172	ABRAXAS2	1	0
3662	IRF4	1	0
5093	PCBP1	1	0
6835	SURF2	1	0
7536	SF1	1	0
22919	MAPRE1	1	0
6813	STXBP2	1	0
2532	ACKR1	1	0
5740	PTGIS	1	0
3077	HFE	1	0
203547	VMA21	1	0
55827	DCAF6	1	0
23352	UBR4	1	0
51069	MRPL2	1	0
56254	RNF20	1	0
57674	RNF213	1	0
114990	VASN	1	0
84722	PSRC1	1	0
84206	MEX3B	1	0
10184	LHFPL2	1	0
85415	RHPN2	1	0
55749	CCAR1	1	0
64975	MRPL41	1	0
3547	IGSF1	1	0
163033	ZNF579	1	0
10859	LILRB1	1	0
199870	FAM76A	1	0
131450	CD200R1	1	0
26146	TRAF3IP1	1	0
113402	SFT2D1	1	0
7273	TTN	1	0
10808	HSPH1	1	0
5819	NECTIN2	1	0
84062	DTNBP1	1	0
84988	PPP1R16A	1	0
84966	IGSF21	1	0
115426	UHRF2	1	0
51720	UIMC1	1	0
5027	P2RX7	1	0
1316	KLF6	1	0
2672	GFI1	1	0
4090	SMAD5	1	0
990	CDC6	1	0
3276	PRMT1	1	0
83605	CCM2	1	0
51203	NUSAP1	1	0
28996	HIPK2	1	0
10628	TXNIP	1	0
64746	ACBD3	1	0
79176	FBXL15	1	0
8498	RANBP3	1	0
58529	MYOZ1	1	0
55509	BATF3	1	0
56893	UBQLN4	1	0
10056	FARSB	1	0
51132	RLIM	1	0
56886	UGGT1	1	0
30846	EHD2	1	0
30834	ZNRD1	1	0
10055	SAE1	1	0
1616	DAXX	1	0
23075	SWAP70	1	0
23039	XPO7	1	0
11252	PACSIN2	1	0
22828	SCAF8	1	0
10856	RUVBL2	1	0
10726	NUDC	1	0
25818	KLK5	1	0
26994	RNF11	1	0
81628	TSC22D4	1	0
10691	GMEB1	1	0
8517	IKBKG	1	0

## Sheet: RA_down_hub_genes
Id	Label	Degree	Betweenness
2130	EWSR1	212	178697
5595	MAPK3	127	107148
10146	G3BP1	93	68231
55720	TSR1	73	55319.7
1975	EIF4B	54	39143.3
191	AHCY	52	35031.8
3337	DNAJB1	50	37978.4
22919	MAPRE1	48	32914.4
51433	ANAPC5	43	34896.2
6158	RPL28	40	20767.2
22913	RALY	38	27102.4
7316	UBC	36	231025
8975	USP13	36	30135.1
23641	LDOC1	35	31189
9894	TELO2	32	25184.4
11325	DDX42	29	20320.1
4728	NDUFS8	27	25961.3
23492	CBX7	27	21458.4
25813	SAMM50	26	18093.9
11269	DDX19B	21	14034.3
48	ACO1	20	15883.5
10623	POLR3C	19	14750.6
56998	CTNNBIP1	16	18677
9203	ZMYM3	15	9670.97
230	ALDOC	15	8655.73
3738	KCNA3	11	9334.5
25864	ABHD14A	11	9118.9
351	APP	11	7911.41
3300	DNAJB2	11	6780.86
3097	HIVEP2	10	5957.77
55832	CAND1	9	13116.5
949	SCARB1	9	5682.02
1994	ELAVL1	8	11789.4
617	BCS1L	8	5401.59
11333	PDAP1	8	5313.2
22887	FOXJ3	8	4366.54
1662	DDX10	8	3188.45
2335	FN1	7	8972.61
10987	COPS5	7	6581.44
9392	TGFBRAP1	7	5143.3
8637	EIF4EBP3	7	5093.49
23568	ARL2BP	7	4586.23
9768	PCLAF	6	11484.1
3172	HNF4A	6	8366.92
8452	CUL3	6	7712.23
51547	SIRT7	6	5479.11
7534	YWHAZ	6	4862.55
7341	SUMO1	6	3429.69
7013	TERF1	6	3273.61
5829	PXN	5	4686.48
3676	ITGA4	5	3898.25
64410	KLHL25	5	3081.83
8454	CUL1	5	2887.68
587	BCAT2	5	2479.9
60436	TGIF2	5	2255.38
10289	EIF1B	4	3945.09
4738	NEDD8	4	3937.5
26986	PABPC1	4	3337.04
7412	VCAM1	4	3074.1
2099	ESR1	4	2101.77
4089	SMAD4	4	1676.49
25913	POT1	4	1428.45
3066	HDAC2	3	5330.74
7157	TP53	3	5245.29
1457	CSNK2A1	3	3385.85
2033	EP300	3	3166.24
3575	IL7R	3	3088.96
408	ARRB1	3	2917.75
7415	VCP	3	2660.88
55781	RIOK2	3	2441.12
8450	CUL4B	3	1979.61
4287	ATXN3	3	1968.07
409	ARRB2	3	1617.49
4904	YBX1	3	1586.32
9533	POLR1C	3	1548.01
672	BRCA1	3	1206.47
9636	ISG15	3	1030.99
9641	IKBKE	3	1007.19
6228	RPS23	3	936.43
10856	RUVBL2	3	738.93
3065	HDAC1	3	677.88
23039	XPO7	3	667.35
7189	TRAF6	3	618.6
3312	HSPA8	3	581.05
10013	HDAC6	3	553.99
1017	CDK2	3	390.2
3308	HSPA4	3	213.94
10537	UBD	3	211.54
5476	CTSA	2	5214.37
3313	HSPA9	2	4854.52
8364	H4C3	2	3918.3
3159	HMGA1	2	3746.1
79723	SUV39H2	2	3746.1
9513	FXR2	2	3177.86
2002	ELK1	2	3007.23
4110	MAGEA11	2	3007.23
2194	FASN	2	3007.23
8649	LAMTOR3	2	2959.31
4723	NDUFV1	2	2702.08
57332	CBX8	2	2495.86
7158	TP53BP1	2	2064.35
4609	MYC	2	1905.12
8451	CUL4A	2	1788.14
1387	CREBBP	2	1788.14
11128	POLR3A	2	1473.74
1386	ATF2	2	1326.44
5886	RAD23A	2	1302.68
83737	ITCH	2	1302.68
11100	HNRNPUL1	2	1263.42
2688	GH1	2	1258.54
6210	RPS15A	2	1145.25
580	BARD1	2	1145.25
10285	SMNDC1	2	1145.25
5564	PRKAB1	2	1145.25
6622	SNCA	2	1126
3297	HSF1	2	1126
8986	RPS6KA4	2	1074.33
8273	SLC10A3	2	1015
11232	POLG2	2	1015
7251	TSG101	2	1001.16
7874	USP7	2	1001.16
7536	SF1	2	1001.16
3012	H2AC8	2	966.23
7171	TPM4	2	948.62
4967	OGDH	2	930.39
9972	NUP153	2	911.02
6195	RPS6KA1	2	911.02
22976	PAXIP1	2	850.3
6631	SNRPC	2	767.63
10262	SF3B4	2	767.63
1977	EIF4E	2	735.26
1660	DHX9	2	698.57
5093	PCBP1	2	698.57
2197	FAU	2	660.12
5885	RAD21	2	635.75
3178	HNRNPA1	2	635.75
3752	KCND3	2	635.75
22827	PUF60	2	635.75
7094	TLN1	2	635.75
7704	ZBTB16	2	624.94
857	CAV1	2	602.54
5606	MAP2K3	2	544.43
1630	DCC	2	535.78
2969	GTF2I	2	535.78
6224	RPS20	2	524.29
10297	APC2	2	433.85
8841	HDAC3	2	420.95
1981	EIF4G1	2	404.43
7321	UBE2D1	2	403.47
6721	SREBF2	2	375.01
3068	HDGF	2	358.65
54984	PINX1	2	358.65
8266	UBL4A	2	347.59
8453	CUL2	2	336.65
81550	TDRD3	2	336.65
4670	HNRNPM	2	291.02
8021	NUP214	2	269.69
3192	HNRNPU	2	251.99
5603	MAPK13	2	249.45
207	AKT1	2	227.14
1665	DHX15	2	227.04
10492	SYNCRIP	2	225.47
8607	RUVBL1	2	220.53
6613	SUMO2	2	200.51
10971	YWHAQ	2	200.04
51564	HDAC7	2	198.35
9775	EIF4A3	2	170.69
9924	PAN2	2	170.69
4116	MAGOH	2	170.69
5036	PA2G4	2	152.72
4163	MCC	2	141.03
3106	HLA-B	2	141.03
9797	TATDN2	2	136.76
55968	NSFL1C	2	126.55
29789	OLA1	2	114.52
55646	LYAR	2	112.3
6223	RPS19	2	112.3
6235	RPS29	2	112.3
6222	RPS18	2	112.3
6204	RPS10	2	112.3
6188	RPS3	2	112.3
6187	RPS2	2	112.3
6189	RPS3A	2	112.3
3304	HSPA1B	2	93.64
7531	YWHAE	2	84.81
4869	NPM1	2	84.81
817	CAMK2D	2	80.36
1958	EGR1	2	79.73
226	ALDOA	2	16.23
6389	SDHA	2	0
89941	RHOT2	2	0
1537	CYC1	2	0
4722	NDUFS3	2	0
6834	SURF1	2	0
1355	COX15	1	0
25915	NDUFAF3	1	0
4697	NDUFA4	1	0
4358	MPV17	1	0
4726	NDUFS6	1	0
4292	MLH1	1	0
1244	ABCC2	1	0
374291	NDUFS7	1	0
4719	NDUFS1	1	0
2669	GEM	1	0
4720	NDUFS2	1	0
9470	EIF4E2	1	0
79577	CDC73	1	0
54623	PAF1	1	0
123169	LEO1	1	0
8314	BAP1	1	0
6602	SMARCD1	1	0
79666	PLEKHF2	1	0
8907	AP1M1	1	0
1053	CEBPE	1	0
10813	UTP14A	1	0
7593	MZF1	1	0
84708	LNX1	1	0
26240	FAM50B	1	0
54906	TASOR2	1	0
54552	GNL3L	1	0
8061	FOSL1	1	0
58500	ZNF250	1	0
8204	NRIP1	1	0
3866	KRT15	1	0
121536	AEBP2	1	0
26574	AATF	1	0
468	ATF4	1	0
11170	FAM107A	1	0
5682	PSMA1	1	0
11007	CCDC85B	1	0
9146	HGS	1	0
79797	ZNF408	1	0
9491	PSMF1	1	0
3875	KRT18	1	0
27343	POLL	1	0
55209	SETD5	1	0
55211	DPPA4	1	0
10336	PCGF3	1	0
10580	SORBS1	1	0
529	ATP6V1E1	1	0
3164	NR4A1	1	0
6713	SQLE	1	0
11171	STRAP	1	0
8880	FUBP1	1	0
28960	DCPS	1	0
26112	CCDC69	1	0
3956	LGALS1	1	0
26234	FBXL5	1	0
3739	KCNA4	1	0
3736	KCNA1	1	0
1739	DLG1	1	0
581	BAX	1	0
3073	HEXA	1	0
26146	TRAF3IP1	1	0
8833	GMPS	1	0
55239	OGFOD1	1	0
2271	FH	1	0
10014	HDAC5	1	0
1601	DAB2	1	0
3098	HK1	1	0
9039	UBA3	1	0
39	ACAT2	1	0
26277	TINF2	1	0
7520	XRCC5	1	0
8662	EIF3B	1	0
1495	CTNNA1	1	0
25939	SAMHD1	1	0
10484	SEC23A	1	0
5347	PLK1	1	0
84078	KBTBD7	1	0
1973	EIF4A1	1	0
8665	EIF3F	1	0
65057	ACD	1	0
57154	SMURF1	1	0
4677	NARS1	1	0
5007	OSBP	1	0
192669	AGO3	1	0
1478	CSTF2	1	0
10542	LAMTOR5	1	0
2	A2M	1	0
10273	STUB1	1	0
1080	CFTR	1	0
22822	PHLDA1	1	0
3091	HIF1A	1	0
22983	MAST1	1	0
1062	CENPE	1	0
26100	WIPI2	1	0
11140	CDC37	1	0
79621	RNASEH2B	1	0
51295	ECSIT	1	0
6559	SLC12A3	1	0
3064	HTT	1	0
6696	SPP1	1	0
6233	RPS27A	1	0
6010	RHO	1	0
29979	UBQLN1	1	0
79885	HDAC11	1	0
9261	MAPKAPK2	1	0
1846	DUSP4	1	0
5894	RAF1	1	0
5604	MAP2K1	1	0
8615	USO1	1	0
80727	TTYH3	1	0
28989	NTMT1	1	0
9706	ULK2	1	0
708	C1QBP	1	0
2357	FPR1	1	0
3643	INSR	1	0
51222	ZNF219	1	0
677	ZFP36L1	1	0
7054	TH	1	0
2115	ETV1	1	0
2764	GMFB	1	0
644	BLVRA	1	0
4261	CIITA	1	0
5605	MAP2K2	1	0
8826	IQGAP1	1	0
23224	SYNE2	1	0
9818	NUP58	1	0
5371	PML	1	0
9031	BAZ1B	1	0
8751	ADAM15	1	0
5800	PTPRO	1	0
78986	DUSP26	1	0
5594	MAPK1	1	0
7532	YWHAG	1	0
8945	BTRC	1	0
65125	WNK1	1	0
5881	RAC3	1	0
23291	FBXW11	1	0
5607	MAP2K5	1	0
6132	RPL8	1	0
4113	MAGEB2	1	0
29058	TMEM230	1	0
9051	PSTPIP1	1	0
57126	CD177	1	0
5430	POLR2A	1	0
4515	MTCP1	1	0
25796	PGLS	1	0
25941	TPGS2	1	0
22884	WDR37	1	0
6297	SALL2	1	0
56302	TRPV5	1	0
85465	SELENOI	1	0
1525	CXADR	1	0
22981	NINL	1	0
7916	PRRC2A	1	0
7468	NSD2	1	0
8065	CUL5	1	0
11193	WBP4	1	0
9087	TMSB4Y	1	0
63948	DMRTB1	1	0
10980	COPS6	1	0
54165	DCUN1D1	1	0
1050	CEBPA	1	0
9908	G3BP2	1	0
3596	IL13	1	0
57532	NUFIP2	1	0
11273	ATXN2L	1	0
5562	PRKAA1	1	0
51065	RPS27L	1	0
6311	ATXN2	1	0
9045	RPL14	1	0
4076	CAPRIN1	1	0
5921	RASA1	1	0
2317	FLNB	1	0
23586	DDX58	1	0
65095	KRI1	1	0
55319	TMA16	1	0
84311	MRPL45	1	0
27044	SND1	1	0
5300	PIN1	1	0
3717	JAK2	1	0
9100	USP10	1	0
1445	CSK	1	0
5170	PDPK1	1	0
134430	WDR36	1	0
55957	LIN37	1	0
132660	LIN54	1	0
5154	PDGFA	1	0
5155	PDGFB	1	0
1021	CDK6	1	0
23468	CBX5	1	0
57187	THOC2	1	0
114049	BUD23	1	0
11169	WDHD1	1	0
9657	IQCB1	1	0
50813	COPS7A	1	0
6249	CLIP1	1	0
6786	STIM1	1	0
6635	SNRPE	1	0
7846	TUBA1A	1	0
6636	SNRPF	1	0
6633	SNRPD2	1	0
567	B2M	1	0
324	APC	1	0
5566	PRKACA	1	0
1155	TBCB	1	0
4035	LRP1	1	0
5567	PRKACB	1	0
1448	CSN3	1	0
6790	AURKA	1	0
23281	MTUS2	1	0
9212	AURKB	1	0
23122	CLASP2	1	0
55755	CDK5RAP2	1	0
3921	RPSA	1	0
6217	RPS16	1	0
64978	MRPL38	1	0
65080	MRPL44	1	0
705	BYSL	1	0
6193	RPS5	1	0
80775	TMEM177	1	0
64949	MRPS26	1	0
10048	RANBP9	1	0
26135	SERBP1	1	0
6206	RPS12	1	0
90480	GADD45GIP1	1	0
6201	RPS7	1	0
55703	POLR3B	1	0
64975	MRPL41	1	0
57129	MRPL47	1	0
54534	MRPL50	1	0
6229	RPS24	1	0
51253	MRPL37	1	0
80232	WDR26	1	0
6194	RPS6	1	0
64976	MRPL40	1	0
79590	MRPL24	1	0
23392	ECPAS	1	0
54148	MRPL39	1	0
84305	PYM1	1	0
6202	RPS8	1	0
64983	MRPL32	1	0
56902	PNO1	1	0
122704	MRPL52	1	0
6203	RPS9	1	0
84172	POLR1B	1	0
6231	RPS26	1	0
6191	RPS4X	1	0
6232	RPS27	1	0
9801	MRPL19	1	0
6208	RPS14	1	0
5939	RBMS2	1	0
6207	RPS13	1	0
6234	RPS28	1	0
6230	RPS25	1	0
8175	SF3A2	1	0
6612	SUMO3	1	0
27339	PRPF19	1	0
10291	SF3A1	1	0
26270	FBXO6	1	0
3275	PRMT2	1	0
7040	TGFB1	1	0
9984	THOC1	1	0
84675	TRIM55	1	0
23197	FAF2	1	0
51168	MYO15A	1	0
1540	CYLD	1	0
56616	DIABLO	1	0
83892	KCTD10	1	0
8078	USP5	1	0
80145	THOC7	1	0
7353	UFD1	1	0
6478	SIAH2	1	0
6502	SKP2	1	0
9690	UBE3C	1	0
171568	POLR3H	1	0
661	POLR3D	1	0
2976	GTF3C2	1	0
9329	GTF3C4	1	0
10621	POLR3F	1	0
5434	POLR2E	1	0
26156	RSL1D1	1	0
9328	GTF3C5	1	0
79050	NOC4L	1	0
6908	TBP	1	0
10622	POLR3G	1	0
2975	GTF3C1	1	0
28969	BZW2	1	0
5536	PPP5C	1	0
1892	ECHS1	1	0
2937	GSS	1	0
5198	PFAS	1	0
3692	EIF6	1	0
6895	TARBP2	1	0
4088	SMAD3	1	0
1978	EIF4EBP1	1	0
3320	HSP90AA1	1	0
2806	GOT2	1	0
5518	PPP2R1A	1	0
2720	GLB1	1	0
1499	CTNNB1	1	0
6119	RPA3	1	0
54504	CPVL	1	0
3728	JUP	1	0
837	CASP4	1	0
5428	POLG	1	0
8697	CDC23	1	0
1869	E2F1	1	0
991	CDC20	1	0
56916	SMARCAD1	1	0
57695	USP37	1	0
996	CDC27	1	0
26271	FBXO5	1	0
571	BACH1	1	0
999	CDH1	1	0
9232	PTTG1	1	0
25906	ANAPC15	1	0
119504	ANAPC16	1	0
891	CCNB1	1	0
219541	MED19	1	0
64682	ANAPC1	1	0
30011	SH3KBP1	1	0
8881	CDC16	1	0
81620	CDT1	1	0
5597	MAPK6	1	0
4851	NOTCH1	1	0
25847	ANAPC13	1	0
246184	CDC26	1	0
5728	PTEN	1	0
51343	FZR1	1	0
3184	HNRNPD	1	0
9444	QKI	1	0
10236	HNRNPR	1	0
3190	HNRNPK	1	0
752	FMNL1	1	0
5469	MED1	1	0
10613	ERLIN1	1	0
10658	CELF1	1	0
27316	RBMX	1	0
6687	SPG7	1	0
10025	MED16	1	0
284403	WDR62	1	0
3187	HNRNPH1	1	0
6871	TADA2A	1	0
23588	KLHDC2	1	0
1633	DCK	1	0
57379	AICDA	1	0
10399	RACK1	1	0
10284	SAP18	1	0
8705	B3GALT4	1	0
5635	PRPSAP1	1	0
6500	SKP1	1	0
10069	RWDD2B	1	0
382	ARF6	1	0
29079	MED4	1	0
7014	TERF2	1	0
9439	MED23	1	0
6927	HNF1A	1	0
57062	DDX24	1	0
3301	DNAJA1	1	0
5879	RAC1	1	0
57175	CORO1B	1	0
80230	RUFY1	1	0
22820	COPG1	1	0
9276	COPB2	1	0
55671	PPP4R3A	1	0
55011	PIH1D1	1	0
204	AK2	1	0
4714	NDUFB8	1	0
64963	MRPS11	1	0
10989	IMMT	1	0
65003	MRPL11	1	0
10478	SLC25A17	1	0
4223	MEOX2	1	0
79733	E2F8	1	0
4542	MYO1F	1	0
10456	HAX1	1	0
1676	DFFA	1	0
7288	TULP2	1	0
11060	WWP2	1	0
5293	PIK3CD	1	0
8050	PDHX	1	0
8634	RTCA	1	0
10473	HMGN4	1	0
773	CACNA1A	1	0
11065	UBE2C	1	0
3983	ABLIM1	1	0
1855	DVL1	1	0
10915	TCERG1	1	0
8520	HAT1	1	0
23350	U2SURP	1	0
5359	PLSCR1	1	0
7161	TP73	1	0
2861	GPR37	1	0
2175	FANCA	1	0
9675	TTI1	1	0
9061	PAPSS1	1	0
27429	HTRA2	1	0
9184	BUB3	1	0
10488	CREB3	1	0
665	BNIP3L	1	0
5071	PRKN	1	0
4976	OPA1	1	0
23028	KDM1A	1	0
26959	HBP1	1	0
701	BUB1B	1	0
10099	TSPAN3	1	0
10196	PRMT3	1	0
9242	MSC	1	0
10049	DNAJB6	1	0
56242	ZNF253	1	0
8408	ULK1	1	0
10651	MTX2	1	0
4707	NDUFB1	1	0
23451	SF3B1	1	0
639	PRDM1	1	0
8412	BCAR3	1	0
5884	RAD17	1	0
6623	SNCG	1	0
9400	RECQL5	1	0
4591	TRIM37	1	0
51366	UBR5	1	0
3954	LETM1	1	0
10421	CD2BP2	1	0
8624	PSMG1	1	0
6780	STAU1	1	0
11319	ECD	1	0
53615	MBD3	1	0
10452	TOMM40	1	0
86	ACTL6A	1	0
183	AGT	1	0
4893	NRAS	1	0
335	APOA1	1	0
336	APOA2	1	0
4155	MBP	1	0
1401	CRP	1	0
7037	TFRC	1	0
915	CD3D	1	0
2064	ERBB2	1	0
476	ATP1A1	1	0
3565	IL4	1	0
6175	RPLP0	1	0
3725	JUN	1	0
3932	LCK	1	0
2534	FYN	1	0
506	ATP5F1B	1	0
1048	CEACAM5	1	0
5836	PYGL	1	0
354	KLK3	1	0
203068	TUBB	1	0
2058	EPRS1	1	0
3183	HNRNPC	1	0
7525	YES1	1	0
4067	LYN	1	0
6667	SP1	1	0
5213	PFKM	1	0
3326	HSP90AB1	1	0
5788	PTPRC	1	0
3678	ITGA5	1	0
240	ALOX5	1	0
367	AR	1	0
1558	CYP2C8	1	0
2035	EPB41	1	0
7421	VDR	1	0
1071	CETP	1	0
7175	TPR	1	0
673	BRAF	1	0
5207	PFKFB1	1	0
3737	KCNA2	1	0
4879	NPPB	1	0
7564	ZNF16	1	0
7343	UBTF	1	0
1503	CTPS1	1	0
3693	ITGB5	1	0
7414	VCL	1	0
6382	SDC1	1	0
466	ATF1	1	0
4729	NDUFV2	1	0
6256	RXRA	1	0
5454	POU3F2	1	0
4703	NEB	1	0
2316	FLNA	1	0
7416	VDAC1	1	0
4831	NME2	1	0
3741	KCNA5	1	0
6703	SPRR2D	1	0
3792	KEL	1	0
3730	ANOS1	1	0
5787	PTPRB	1	0
5791	PTPRE	1	0
5793	PTPRG	1	0
4478	MSN	1	0
1656	DDX6	1	0
1996	ELAVL4	1	0
5725	PTBP1	1	0
2286	FKBP2	1	0
2005	ELK4	1	0
1843	DUSP1	1	0
2073	ERCC5	1	0
2046	EPHA8	1	0
10935	PRDX3	1	0
995	CDC25C	1	0
554	AVPR2	1	0
158	ADSL	1	0
471	ATIC	1	0
6259	RYK	1	0
648	BMI1	1	0
7703	PCGF2	1	0
5778	PTPN7	1	0
5269	SERPINB6	1	0
4627	MYH9	1	0
2521	FUS	1	0
402	ARL2	1	0
403	ARL3	1	0
7046	TGFBR1	1	0
2794	GNL1	1	0
6720	SREBF1	1	0
1743	DLST	1	0
23636	NUP62	1	0
523	ATP6V1A	1	0
5730	PTGDS	1	0
2475	MTOR	1	0
4145	MATK	1	0
11224	RPL35	1	0
6505	SLC1A1	1	0
5048	PAFAH1B1	1	0
7917	BAG6	1	0
8870	IER3	1	0
10007	GNPDA1	1	0
832	CAPZB	1	0
6159	RPL29	1	0
7386	UQCRFS1	1	0
5991	RFX3	1	0
1725	DHPS	1	0
5663	PSEN1	1	0
5664	PSEN2	1	0
2932	GSK3B	1	0
7718	ZNF165	1	0
2010	EMD	1	0
1845	DUSP3	1	0
8237	USP11	1	0
6197	RPS6KA3	1	0
5910	RAP1GDS1	1	0
396	ARHGDIA	1	0
1612	DAPK1	1	0
1207	CLNS1A	1	0
1822	ATN1	1	0
5378	PMS1	1	0
5563	PRKAA2	1	0
3306	HSPA2	1	0
84867	PTPN5	1	0
842	CASP9	1	0
100272147	CMC4	1	0
9759	HDAC4	1	0
1488	CTBP2	1	0
10785	WDR4	1	0
51282	SCAND1	1	0
57122	NUP107	1	0
10952	SEC61B	1	0
4637	MYL6	1	0
5687	PSMA6	1	0
5869	RAB5B	1	0
7323	UBE2D3	1	0
5435	POLR2F	1	0
7042	TGFB2	1	0
10238	DCAF7	1	0
808	CALM3	1	0
6160	RPL31	1	0
7311	UBA52	1	0
6827	SUPT4H1	1	0
5515	PPP2CA	1	0
1460	CSNK2B	1	0
5049	PAFAH1B2	1	0
8358	H3C2	1	0
1982	EIF4G2	1	0
1742	DLG4	1	0
8480	RAE1	1	0
5591	PRKDC	1	0
6868	ADAM17	1	0
1999	ELF3	1	0
23635	SSBP2	1	0
64965	MRPS9	1	0
331	XIAP	1	0
2176	FANCC	1	0
1213	CLTC	1	0
4604	MYBPC1	1	0
4157	MC1R	1	0
54726	OTUD4	1	0
5457	POU4F1	1	0
1723	DHODH	1	0
3398	ID2	1	0
7010	TEK	1	0
667	DST	1	0
1390	CREM	1	0
4598	MVK	1	0
1645	AKR1C1	1	0
6742	SSBP1	1	0
1917	EEF1A2	1	0
5781	PTPN11	1	0
695	BTK	1	0
6015	RING1	1	0
10657	KHDRBS1	1	0
3702	ITK	1	0
79173	C19orf57	1	0
7866	IFRD2	1	0
5795	PTPRJ	1	0
7187	TRAF3	1	0
10949	HNRNPA0	1	0
5062	PAK2	1	0
6430	SRSF5	1	0
1201	CLN3	1	0
472	ATM	1	0
6445	SGCG	1	0
4356	MPP3	1	0
3611	ILK	1	0
10312	TCIRG1	1	0
8878	SQSTM1	1	0
4580	MTX1	1	0
545	ATR	1	0
7805	LAPTM5	1	0
11103	KRR1	1	0
6709	SPTAN1	1	0
29889	GNL2	1	0
659	BMPR2	1	0
9354	UBE4A	1	0
8661	EIF3A	1	0
23513	SCRIB	1	0
3396	MRPL58	1	0
2185	PTK2B	1	0
9584	RBM39	1	0
6596	HLTF	1	0
1995	ELAVL3	1	0
3661	IRF3	1	0
9656	MDC1	1	0
8243	SMC1A	1	0
841	CASP8	1	0
9221	NOLC1	1	0
9861	PSMD6	1	0
9709	HERPUD1	1	0
23512	SUZ12	1	0
8682	PEA15	1	0
5108	PCM1	1	0
4841	NONO	1	0
5801	PTPRR	1	0
5796	PTPRK	1	0
10921	RNPS1	1	0
6196	RPS6KA2	1	0
8848	TSC22D1	1	0
4086	SMAD1	1	0
6905	TBCE	1	0
6944	VPS72	1	0
2146	EZH2	1	0
1432	MAPK14	1	0
1808	DPYSL2	1	0
3779	KCNMB1	1	0
11052	CPSF6	1	0
6606	SMN1	1	0
1847	DUSP5	1	0
8290	H3-4	1	0
4698	NDUFA5	1	0
1848	DUSP6	1	0
3033	HADH	1	0
23130	ATG2A	1	0
51177	PLEKHO1	1	0
23511	NUP188	1	0
54874	FNBP1L	1	0
5174	PDZK1	1	0
440574	MICOS10	1	0
202559	KHDRBS2	1	0
8337	H2AC18	1	0
201626	PDE12	1	0
80185	TTI2	1	0
23644	EDC4	1	0
163882	CNST	1	0
26058	GIGYF2	1	0
85015	USP45	1	0
94239	H2AZ2	1	0
56257	MEPCE	1	0
79656	BEND5	1	0
23332	CLASP1	1	0
55297	CCDC91	1	0
57630	SH3RF1	1	0
124995	MRPL10	1	0
138046	RALYL	1	0
84333	PCGF5	1	0
1840	DTX1	1	0
27349	MCAT	1	0
10523	CHERP	1	0
79665	DHX40	1	0
1912	PHC2	1	0
79871	RPAP2	1	0
165918	RNF168	1	0
57521	RPTOR	1	0
10973	ASCC3	1	0
55133	SRBD1	1	0
26148	26148	1	0
79869	CPSF7	1	0
11026	11026	1	0
387923	SERP2	1	0
163087	ZNF383	1	0
337867	UBAC2	1	0
81567	TXNDC5	1	0
93487	MAPK1IP1L	1	0
55329	MNS1	1	0
55666	NPLOC4	1	0
25929	GEMIN5	1	0
158471	PRUNE2	1	0
55576	STAB2	1	0
10693	CCT6B	1	0
23469	PHF3	1	0
10397	NDRG1	1	0
3036	HAS1	1	0
572	BAD	1	0
10524	KAT5	1	0
11030	RBPMS	1	0
84676	TRIM63	1	0
348487	FAM131C	1	0
326624	RAB37	1	0
387338	NSUN4	1	0
84628	NTNG2	1	0
138065	RNF183	1	0
9410	SNRNP40	1	0
23411	SIRT1	1	0
140735	DYNLL2	1	0
64777	RMND5B	1	0
22955	SCMH1	1	0
4796	TONSL	1	0
221016	221016	1	0
23049	SMG1	1	0
66036	MTMR9	1	0
51720	UIMC1	1	0
56265	CPXM1	1	0
6045	RNF2	1	0
8663	EIF3C	1	0
113246	C12orf57	1	0
11331	PHB2	1	0
10920	COPS8	1	0
11004	KIF2C	1	0
7738	ZNF184	1	0
4188	MDFI	1	0
4215	MAP3K3	1	0
2034	EPAS1	1	0
8341	H2BC15	1	0
65997	RASL11B	1	0
78988	MRPL57	1	0
79036	KXD1	1	0
84528	RHOXF2	1	0
64785	GINS3	1	0
84292	WDR83	1	0
84280	BTBD10	1	0
84759	PCGF1	1	0
101060555	101060555	1	0
8569	MKNK1	1	0
51230	PHF20	1	0
65991	FUNDC2	1	0
22950	SLC4A1AP	1	0
55052	MRPL20	1	0
84108	PCGF6	1	0
84002	B3GNT5	1	0
54915	YTHDF1	1	0
85363	TRIM5	1	0
84233	TMEM126A	1	0
84224	NBPF3	1	0
11059	WWP1	1	0
64601	VPS16	1	0
8548	BLZF1	1	0
79004	CUEDC2	1	0
64376	IKZF5	1	0
65083	NOL6	1	0
79657	RPAP3	1	0
51808	PHAX	1	0
55249	YY1AP1	1	0
26003	GORASP2	1	0
94081	SFXN1	1	0
27101	CACYBP	1	0
55367	PIDD1	1	0
60313	GPBP1L1	1	0
4343	MOV10	1	0
192670	AGO4	1	0
51778	MYOZ2	1	0
56673	C11orf16	1	0
8891	EIF2B3	1	0
56952	PRTFDC1	1	0
56882	CDC42SE1	1	0
57515	SERINC1	1	0
56993	TOMM22	1	0
54475	NLE1	1	0
51304	ZDHHC3	1	0
51755	CDK12	1	0
23787	MTCH1	1	0
440275	EIF2AK4	1	0
7405	UVRAG	1	0
9414	TJP2	1	0
10428	CFDP1	1	0
29978	UBQLN2	1	0
29115	SAP30BP	1	0
51434	ANAPC7	1	0
29945	ANAPC4	1	0
29882	ANAPC2	1	0
27330	RPS6KA6	1	0
10687	PNMA2	1	0
3299	HSF4	1	0
238	ALK	1	0
11124	FAF1	1	0
51592	TRIM33	1	0
9846	GAB2	1	0
9126	SMC3	1	0
5303	PIN4	1	0
23324	MAN2B2	1	0
22890	ZBTB1	1	0
51070	NOSIP	1	0
25873	RPL36	1	0
8295	TRRAP	1	0
9747	TCAF1	1	0
55905	RNF114	1	0
51133	KCTD3	1	0
51096	UTP18	1	0
51377	UCHL5	1	0
9330	GTF3C3	1	0
9500	MAGED1	1	0
28973	MRPS18B	1	0
8428	STK24	1	0
8517	IKBKG	1	0
58472	SQOR	1	0
27230	SERP1	1	0

## Sheet: SLE_up_hub_genes
Id	Label	Degree	Betweenness
6772	STAT1	223	163469
9636	ISG15	188	156960
5359	PLSCR1	84	61314.9
3665	IRF7	66	48041.7
3437	IFIT3	60	24009.8
3433	IFIT2	49	21285
3434	IFIT1	49	21077.3
9111	NMI	47	27158.9
1192	CLIC1	36	24973.4
7316	UBC	33	96410.3
6890	TAP1	33	22613.4
9997	SCO2	32	24199.5
8743	TNFSF10	24	13498.5
51510	CHMP5	23	17737.7
64135	IFIH1	22	12445.5
51191	HERC5	22	8420.6
24138	IFIT5	20	8831.36
51056	LAP3	18	13091.7
4940	OAS3	16	10825.2
4599	MX1	16	8926.19
3431	SP110	14	9859.84
3428	IFI16	14	4971.47
710	SERPING1	13	10638
81030	ZBP1	13	8906.16
306	ANXA3	12	7223.56
3659	IRF1	11	12874.5
5435	POLR2F	11	3411.42
10379	IRF9	11	2118.77
684	BST2	10	5830.5
8519	IFITM1	10	3804.98
6773	STAT2	10	1914.16
351	APP	9	8262.29
55008	HERC6	8	3105.66
64761	PARP12	8	3064.41
3661	IRF3	8	2645.85
10410	IFITM3	8	1910.31
2537	IFI6	8	684.27
23424	TDRD7	7	3211.66
91543	RSAD2	7	1296.72
3430	IFI35	6	2751.46
6597	SMARCA4	6	2110.86
57506	MAVS	5	3770.35
51131	PHF11	5	3562
4938	OAS1	5	1786.45
1387	CREBBP	5	1680
5970	RELA	5	1430.72
3669	ISG20	5	1140.64
3429	IFI27	5	948.94
2033	EP300	4	8686.43
3660	IRF2	4	1722.45
4939	OAS2	4	1001.58
8761	PABPC4	4	832.43
3326	HSP90AB1	4	675.09
340061	STING1	4	655.93
1994	ELAVL1	4	397.79
6774	STAT3	4	296.32
8737	RIPK1	3	4412.36
3172	HNF4A	3	3963.94
1026	CDKN1A	3	2576.96
3609	ILF3	3	2558.95
4609	MYC	3	2463.9
2309	FOXO3	3	2287.66
7130	TNFAIP6	3	1783
3394	IRF8	3	1756.04
7704	ZBTB16	3	1299.6
9641	IKBKE	3	1262.56
4615	MYD88	3	1120.08
8638	OASL	3	1084.08
7157	TP53	3	751.91
6176	RPLP1	3	637.53
604	BCL6	3	599.68
7341	SUMO1	3	508.84
4790	NFKB1	3	333.77
6613	SUMO2	3	310.64
3320	HSP90AA1	3	275.94
6667	SP1	3	271.26
672	BRCA1	3	257.58
4089	SMAD4	3	140.71
3663	IRF5	3	96.12
1499	CTNNB1	3	83.97
1025	CDK9	3	18.93
11140	CDC37	3	14.06
6629	SNRPB2	3	0
6625	SNRNP70	3	0
6626	SNRPA	3	0
6631	SNRPC	3	0
6627	SNRPA1	3	0
26986	PABPC1	3	0
6628	SNRPB	3	0
3191	HNRNPL	3	0
3181	HNRNPA2B1	3	0
6635	SNRPE	3	0
6636	SNRPF	3	0
6632	SNRPD1	3	0
6633	SNRPD2	3	0
6634	SNRPD3	3	0
4904	YBX1	3	0
2023	ENO1	2	11440
51588	PIAS4	2	4440
4967	OGDH	2	4040.25
27143	PALD1	2	3058.22
9961	MVP	2	2541.44
1956	EGFR	2	2541.44
6714	SRC	2	2541.44
7187	TRAF3	2	2334.21
55707	NECAP2	2	1199.07
11034	DSTN	2	1029.15
58	ACTA1	2	1029.15
83755	KRTAP4-12	2	1007.93
409	ARRB2	2	900.8
3575	IL7R	2	900.8
387082	SUMO4	2	900.8
3106	HLA-B	2	900.8
4061	LY6E	2	892
10561	IFI44	2	892
6428	SRSF3	2	651.82
8554	PIAS1	2	604.54
9063	PIAS2	2	560.49
3416	IDE	2	560.49
6311	ATXN2	2	486.99
1958	EGR1	2	474.58
9140	ATG12	2	402.59
595	CCND1	2	392.33
311	ANXA11	2	331.81
8452	CUL3	2	328.42
5594	MAPK1	2	315.53
8535	CBX4	2	280.02
29110	TBK1	2	254.04
7189	TRAF6	2	254.04
7186	TRAF2	2	192.48
10023	FRAT1	2	188
9146	HGS	2	137.43
2175	FANCA	2	118.08
7128	TNFAIP3	2	96.12
8772	FADD	2	96.12
1386	ATF2	2	92.48
1029	CDKN2A	2	87.03
639	PRDM1	2	76.47
4292	MLH1	2	64.85
10454	TAB1	2	60.92
4831	NME2	2	28.95
51547	SIRT7	2	17.9
23586	DDX58	2	0
2	A2M	2	0
9361	LONP1	2	0
51295	ECSIT	2	0
348	APOE	2	0
5664	PSEN2	2	0
5886	RAD23A	2	0
22983	MAST1	2	0
140545	RNF32	2	0
7325	UBE2E2	2	0
7706	TRIM25	2	0
2068	ERCC2	2	0
9282	MED14	2	0
7324	UBE2E1	2	0
3654	IRAK1	2	0
5610	EIF2AK2	2	0
3627	CXCL10	2	0
56829	ZC3HAV1	2	0
3456	IFNB1	2	0
81	ACTN4	2	0
10155	TRIM28	2	0
7415	VCP	2	0
6778	STAT6	2	0
6777	STAT5B	2	0
6776	STAT5A	2	0
7453	WARS1	2	0
3592	IL12A	2	0
2353	FOS	2	0
10399	RACK1	2	0
6363	CCL19	2	0
26227	PHGDH	2	0
8260	NAA10	2	0
9559	VPS26A	2	0
6904	TBCD	2	0
327	APEH	2	0
9987	HNRNPDL	2	0
3178	HNRNPA1	2	0
3312	HSPA8	2	0
8531	YBX3	2	0
4691	NCL	2	0
2633	GBP1	2	0
3192	HNRNPU	2	0
3608	ILF2	2	0
3184	HNRNPD	2	0
11329	STK38	2	0
7296	TXNRD1	2	0
439996	IFIT1B	2	0
100316904	SAP25	2	0
114034	TOE1	2	0
3182	HNRNPAB	2	0
4343	MOV10	2	0
2035	EPB41	1	0
8517	IKBKG	1	0
535	ATP6V0A1	1	0
515	ATP5PB	1	0
7738	ZNF184	1	0
1374	CPT1A	1	0
527	ATP6V0C	1	0
6399	TRAPPC2	1	0
10142	AKAP9	1	0
1017	CDK2	1	0
27257	LSM1	1	0
10549	PRDX4	1	0
241	ALOX5AP	1	0
382	ARF6	1	0
55900	ZNF302	1	0
4653	MYOC	1	0
4163	MCC	1	0
3676	ITGA4	1	0
7412	VCAM1	1	0
7067	THRA	1	0
2869	GRK5	1	0
2099	ESR1	1	0
2335	FN1	1	0
286262	TPRN	1	0
159989	DEUP1	1	0
1558	CYP2C8	1	0
2130	EWSR1	1	0
6687	SPG7	1	0
1407	CRY1	1	0
84080	ENKD1	1	0
64773	PCED1A	1	0
2771	GNAI2	1	0
7408	VASP	1	0
22822	PHLDA1	1	0
51586	MED15	1	0
9618	TRAF4	1	0
80726	IQCN	1	0
30008	EFEMP2	1	0
3205	HOXA9	1	0
2192	FBLN1	1	0
83640	RAMAC	1	0
3927	LASP1	1	0
113878	DTX2	1	0
115817	DHRS1	1	0
57048	PLSCR3	1	0
59277	NTN4	1	0
11135	CDC42EP1	1	0
113	ADCY7	1	0
1398	CRK	1	0
293	SLC25A6	1	0
27332	ZNF638	1	0
25796	PGLS	1	0
3216	HOXB6	1	0
1399	CRKL	1	0
1271	CNTFR	1	0
80125	CCDC33	1	0
9802	DAZAP2	1	0
10253	SPRY2	1	0
10342	TFG	1	0
196477	CCER1	1	0
92595	ZNF764	1	0
7536	SF1	1	0
51447	IP6K2	1	0
5597	MAPK6	1	0
5371	PML	1	0
1822	ATN1	1	0
11052	CPSF6	1	0
57088	PLSCR4	1	0
3198	HOXA1	1	0
51655	RASD1	1	0
6342	SCP2	1	0
128989	TANGO2	1	0
5479	PPIB	1	0
5303	PIN4	1	0
10084	PQBP1	1	0
116540	MRPL53	1	0
3611	ILK	1	0
4841	NONO	1	0
55573	CDV3	1	0
5261	PHKG2	1	0
51119	SBDS	1	0
114049	BUD23	1	0
6156	RPL30	1	0
3965	LGALS9	1	0
3164	NR4A1	1	0
1991	ELANE	1	0
213	ALB	1	0
715	C1R	1	0
2147	F2	1	0
716	C1S	1	0
4734	NEDD4	1	0
5998	RGS3	1	0
7323	UBE2D3	1	0
5268	SERPINB5	1	0
11274	USP18	1	0
7318	UBA7	1	0
55072	RNF31	1	0
3308	HSPA4	1	0
7317	UBA1	1	0
27005	USP21	1	0
2526	FUT4	1	0
5495	PPM1B	1	0
3662	IRF4	1	0
4478	MSN	1	0
6688	SPI1	1	0
54505	DHX29	1	0
3875	KRT18	1	0
79665	DHX40	1	0
3646	EIF3E	1	0
8570	KHSRP	1	0
197131	UBR1	1	0
60491	NIF3L1	1	0
3981	LIG4	1	0
64127	NOD2	1	0
6502	SKP2	1	0
4843	NOS2	1	0
9466	IL27RA	1	0
56259	CTNNBL1	1	0
7124	TNF	1	0
3620	IDO1	1	0
3572	IL6ST	1	0
3439	IFNA1	1	0
3717	JAK2	1	0
5329	PLAUR	1	0
12	SERPINA3	1	0
4261	CIITA	1	0
6850	SYK	1	0
10537	UBD	1	0
84285	EIF1AD	1	0
11156	PTP4A3	1	0
30009	TBX21	1	0
51699	VPS29	1	0
7514	XPO1	1	0
51311	TLR8	1	0
23420	NOMO1	1	0
7297	TYK2	1	0
7421	VDR	1	0
10533	ATG7	1	0
7132	TNFRSF1A	1	0
3815	KIT	1	0
2321	FLT1	1	0
126961	H3C14	1	0
3033	HADH	1	0
2064	ERBB2	1	0
5781	PTPN11	1	0
4174	MCM5	1	0
5702	PSMC3	1	0
3455	IFNAR2	1	0
5764	PTN	1	0
2208	FCER2	1	0
8216	LZTR1	1	0
5581	PRKCE	1	0
7257	TSNAX	1	0
1639	DCTN1	1	0
3836	KPNA1	1	0
9759	HDAC4	1	0
6470	SHMT1	1	0
6598	SMARCB1	1	0
3297	HSF1	1	0
5159	PDGFRB	1	0
51068	NMD3	1	0
5747	PTK2	1	0
3458	IFNG	1	0
4345	CD200	1	0
10413	YAP1	1	0
2670	GFAP	1	0
4905	NSF	1	0
4005	LMO2	1	0
1642	DDB1	1	0
3383	ICAM1	1	0
8717	TRADD	1	0
7200	TRH	1	0
80155	NAA15	1	0
373156	GSTK1	1	0
5771	PTPN2	1	0
8841	HDAC3	1	0
7329	UBE2I	1	0
5447	POR	1	0
6642	SNX1	1	0
1869	E2F1	1	0
3569	IL6	1	0
9972	NUP153	1	0
528	ATP6V1C1	1	0
54739	XAF1	1	0
3791	KDR	1	0
3559	IL2RA	1	0
5074	PAWR	1	0
10196	PRMT3	1	0
5290	PIK3CA	1	0
6347	CCL2	1	0
3553	IL1B	1	0
23168	RTF1	1	0
602	BCL3	1	0
359710	BPIFB3	1	0
6595	SMARCA2	1	0
4283	CXCL9	1	0
6711	SPTBN1	1	0
3593	IL12B	1	0
7707	ZNF148	1	0
9093	DNAJA3	1	0
283820	NOMO2	1	0
1536	CYBB	1	0
472	ATM	1	0
50944	SHANK1	1	0
6670	SP3	1	0
9337	CNOT8	1	0
3560	IL2RB	1	0
6373	CXCL11	1	0
942	CD86	1	0
11200	CHEK2	1	0
3276	PRMT1	1	0
2969	GTF2I	1	0
59067	IL21	1	0
5580	PRKCD	1	0
4539	MT-ND4L	1	0
4152	MBD1	1	0
2217	FCGRT	1	0
54	ACP5	1	0
9021	SOCS3	1	0
8794	TNFRSF10C	1	0
3175	ONECUT1	1	0
8793	TNFRSF10D	1	0
84060	RBM48	1	0
64108	RTP4	1	0
339390	CLEC4G	1	0
10538	BATF	1	0
5309	PITX3	1	0
79001	VKORC1	1	0
90480	GADD45GIP1	1	0
22820	COPG1	1	0
2923	PDIA3	1	0
5825	ABCD3	1	0
1537	CYC1	1	0
5966	REL	1	0
6891	TAP2	1	0
94081	SFXN1	1	0
1315	COPB1	1	0
5034	P4HB	1	0
64976	MRPL40	1	0
3135	HLA-G	1	0
5696	PSMB8	1	0
6389	SDHA	1	0
51567	TDP2	1	0
27349	MCAT	1	0
811	CALR	1	0
6885	MAP3K7	1	0
3029	HAGH	1	0
23118	TAB2	1	0
54472	TOLLIP	1	0
7278	TUBA3C	1	0
54700	RRN3	1	0
25804	LSM4	1	0
11117	EMILIN1	1	0
5682	PSMA1	1	0
374659	HDDC3	1	0
4613	MYCN	1	0
84262	PSMG3	1	0
54512	EXOSC4	1	0
10302	SNAPC5	1	0
8971	H1-10	1	0
50626	CYHR1	1	0
3009	H1-5	1	0
6663	SOX10	1	0
2653	GCSH	1	0
10524	KAT5	1	0
3225	HOXC9	1	0
25855	BRMS1	1	0
4199	ME1	1	0
6733	SRPK2	1	0
7001	PRDX2	1	0
6732	SRPK1	1	0
51669	SARAF	1	0
26470	SEZ6L2	1	0
7468	NSD2	1	0
367	AR	1	0
29108	PYCARD	1	0
834	CASP1	1	0
4851	NOTCH1	1	0
2553	GABPB1	1	0
6867	TACC1	1	0
9768	PCLAF	1	0
5366	PMAIP1	1	0
4087	SMAD2	1	0
6925	TCF4	1	0
54941	RNF125	1	0
79132	DHX58	1	0
26007	TKFC	1	0
5094	PCBP2	1	0
5093	PCBP1	1	0
64343	AZI2	1	0
84166	NLRC5	1	0
54862	CC2D1A	1	0
3066	HDAC2	1	0
51564	HDAC7	1	0
84733	CBX2	1	0
11103	KRR1	1	0
11035	RIPK3	1	0
7083	TK1	1	0
8848	TSC22D1	1	0
310	ANXA7	1	0
6607	SMN2	1	0
4729	NDUFV2	1	0
7276	TTR	1	0
4674	NAP1L2	1	0
55644	OSGEP	1	0
1050	CEBPA	1	0
10617	STAMBP	1	0
815	CAMK2A	1	0
51534	VTA1	1	0
525	ATP6V1B1	1	0
6622	SNCA	1	0
9101	USP8	1	0
27183	VPS4A	1	0
891	CCNB1	1	0
79648	MCPH1	1	0
5119	CHMP1A	1	0
8773	SNAP23	1	0
9049	AIP	1	0
10747	MASP2	1	0
8797	TNFRSF10A	1	0
1654	DDX3X	1	0
1105	CHD1	1	0
10005	ACOT8	1	0
8795	TNFRSF10B	1	0
5688	PSMA7	1	0
9246	UBE2L6	1	0
1147	CHUK	1	0
10555	AGPAT2	1	0
10109	ARPC2	1	0
8473	OGT	1	0
7161	TP73	1	0
5496	PPM1G	1	0
8417	STX7	1	0
8837	CFLAR	1	0
6892	TAPBP	1	0
7746	ZSCAN9	1	0
10469	TIMM44	1	0
7105	TSPAN6	1	0
9721	GPRIN2	1	0
23028	KDM1A	1	0
8985	PLOD3	1	0
23633	KPNA6	1	0
6643	SNX2	1	0
10294	DNAJA2	1	0
9948	WDR1	1	0
2317	FLNB	1	0
23020	SNRNP200	1	0
10539	GLRX3	1	0
26046	LTN1	1	0
2744	GLS	1	0
10277	UBE4B	1	0
10667	FARS2	1	0
22824	HSPA4L	1	0
51691	LSM8	1	0
7920	ABHD16A	1	0
3939	LDHA	1	0
2936	GSR	1	0
5230	PGK1	1	0
183	AGT	1	0
7432	VIP	1	0
3447	IFNA13	1	0
3440	IFNA2	1	0
3444	IFNA7	1	0
3448	IFNA14	1	0
4000	LMNA	1	0
7037	TFRC	1	0
6590	SLPI	1	0
226	ALDOA	1	0
3273	HRG	1	0
7070	THY1	1	0
2597	GAPDH	1	0
3105	HLA-A	1	0
3315	HSPB1	1	0
5095	PCCA	1	0
5096	PCCB	1	0
1571	CYP2E1	1	0
3725	JUN	1	0
6741	SSB	1	0
3643	INSR	1	0
506	ATP5F1B	1	0
2821	GPI	1	0
302	ANXA2	1	0
203068	TUBB	1	0
5216	PFN1	1	0
3183	HNRNPC	1	0
3304	HSPA1B	1	0
3075	CFH	1	0
7431	VIM	1	0
308	ANXA5	1	0
2950	GSTP1	1	0
307	ANXA4	1	0
369	ARAF	1	0
7295	TXN	1	0
3329	HSPD1	1	0
1629	DBT	1	0
5292	PIM1	1	0
7150	TOP1	1	0
7153	TOP2A	1	0
5091	PC	1	0
2209	FCGR1A	1	0
87	ACTN1	1	0
2547	XRCC6	1	0
7520	XRCC5	1	0
6352	CCL5	1	0
1938	EEF2	1	0
5033	P4HA1	1	0
210	ALAD	1	0
5358	PLS3	1	0
5315	PKM	1	0
3459	IFNGR1	1	0
7430	EZR	1	0
930	CD19	1	0
1832	DSP	1	0
4582	MUC1	1	0
6403	SELP	1	0
35	ACADS	1	0
3006	H1-2	1	0
6401	SELE	1	0
1051	CEBPB	1	0
7414	VCL	1	0
467	ATF3	1	0
6737	TRIM21	1	0
6256	RXRA	1	0
1380	CR2	1	0
890	CCNA2	1	0
4600	MX2	1	0
6927	HNF1A	1	0
2316	FLNA	1	0
3586	IL10	1	0
7391	USF1	1	0
6198	RPS6KB1	1	0
3716	JAK1	1	0
6672	SP100	1	0
1072	CFL1	1	0
898	CCNE1	1	0
3337	DNAJB1	1	0
498	ATP5F1A	1	0
958	CD40	1	0
4792	NFKBIA	1	0
5725	PTBP1	1	0
6897	TARS1	1	0
1937	EEF1G	1	0
2040	STOM	1	0
4134	MAP4	1	0
5698	PSMB9	1	0
5933	RBL1	1	0
6464	SHC1	1	0
7086	TKT	1	0
9588	PRDX6	1	0
6278	S100A7	1	0
471	ATIC	1	0
2810	SFN	1	0
4909	NTF4	1	0
6472	SHMT2	1	0
6697	SPR	1	0
4988	OPRM1	1	0
4627	MYH9	1	0
6646	SOAT1	1	0
8021	NUP214	1	0
529	ATP6V1E1	1	0
23636	NUP62	1	0
27316	RBMX	1	0
2475	MTOR	1	0
5048	PAFAH1B1	1	0
9782	MATR3	1	0
10135	NAMPT	1	0
7917	BAG6	1	0
8870	IER3	1	0
6157	RPL27A	1	0
8826	IQGAP1	1	0
2730	GCLM	1	0
5648	MASP1	1	0
7220	TRPC1	1	0
5829	PXN	1	0
2194	FASN	1	0
7203	CCT3	1	0
23438	HARS2	1	0
6301	SARS1	1	0
1052	CEBPD	1	0
1195	CLK1	1	0
4184	SMCP	1	0
2665	GDI2	1	0
2010	EMD	1	0
10575	CCT4	1	0
7321	UBE2D1	1	0
220988	HNRNPA3	1	0
5226	PGD	1	0
3267	AGFG1	1	0
7701	ZNF142	1	0
10247	RIDA	1	0
47	ACLY	1	0
641	BLM	1	0
3692	EIF6	1	0
1488	CTBP2	1	0
114609	TIRAP	1	0
975	CD81	1	0
6281	S100A10	1	0
7334	UBE2N	1	0
567	B2M	1	0
3190	HNRNPK	1	0
5499	PPP1CA	1	0
5901	RAN	1	0
6160	RPL31	1	0
6233	RPS27A	1	0
7320	UBE2B	1	0
6169	RPL38	1	0
1460	CSNK2B	1	0
1457	CSNK2A1	1	0
3047	HBG1	1	0
3476	IGBP1	1	0
5307	PITX1	1	0
10576	CCT2	1	0
7355	SLC35A2	1	0
1999	ELF3	1	0
117159	DCD	1	0
6152	RPL24	1	0
4088	SMAD3	1	0
5128	CDK17	1	0
2176	FANCC	1	0
1213	CLTC	1	0
7073	TIAL1	1	0
6876	TAGLN	1	0
5351	PLOD1	1	0
1981	EIF4G1	1	0
7644	ZNF91	1	0
1917	EEF1A2	1	0
800	CALD1	1	0
2332	FMR1	1	0
5052	PRDX1	1	0
7082	TJP1	1	0
5928	RBBP4	1	0
79026	AHNAK	1	0
6810	STX4	1	0
7158	TP53BP1	1	0
7866	IFRD2	1	0
10960	LMAN2	1	0
31	ACACA	1	0
64714	PDIA2	1	0
10146	G3BP1	1	0
1487	CTBP1	1	0
9094	UNC119	1	0
7222	TRPC3	1	0
3065	HDAC1	1	0
1859	DYRK1A	1	0
864	RUNX3	1	0
4666	NACA	1	0
6709	SPTAN1	1	0
10063	COX17	1	0
9898	UBAP2L	1	0
2017	CTTN	1	0
5955	RCN2	1	0
5357	PLS1	1	0
9320	TRIP12	1	0
9656	MDC1	1	0
23193	GANAB	1	0
6775	STAT4	1	0
841	CASP8	1	0
84159	ARID5B	1	0
4784	NFIX	1	0
4735	SEPTIN2	1	0
8916	HERC3	1	0
3735	KARS1	1	0
5339	PLEC	1	0
5524	PTPA	1	0
23450	SF3B3	1	0
10262	SF3B4	1	0
8175	SF3A2	1	0
8431	NR0B2	1	0
6813	STXBP2	1	0
6432	SRSF7	1	0
5506	PPP1R3A	1	0
7360	UGP2	1	0
51177	PLEKHO1	1	0
26091	HERC4	1	0
54809	SAMD9	1	0
414157	C10orf62	1	0
54973	INTS11	1	0
24149	ZNF318	1	0
9922	IQSEC1	1	0
55250	ELP2	1	0
23210	JMJD6	1	0
6873	TAF2	1	0
84898	PLXDC2	1	0
65989	DLK2	1	0
54507	ADAMTSL4	1	0
159195	USP54	1	0
22907	DHX30	1	0
56257	MEPCE	1	0
57132	CHMP1B	1	0
11011	TLK2	1	0
55832	CAND1	1	0
11325	DDX42	1	0
282618	IFNL1	1	0
148022	TICAM1	1	0
57794	SUGP1	1	0
117246	FTSJ3	1	0
23708	GSPT2	1	0
57531	HACE1	1	0
27037	TRMT2A	1	0
282617	IFNL3	1	0
55074	OXR1	1	0
54932	EXD3	1	0
26135	SERBP1	1	0
29890	RBM15B	1	0
348995	NUP43	1	0
51109	RDH11	1	0
55665	URGCP	1	0
84444	DOT1L	1	0
23032	USP33	1	0
55854	ZC3H15	1	0
11273	ATXN2L	1	0
129807	NEU4	1	0
23022	PALLD	1	0
1643	DDB2	1	0
9658	ZNF516	1	0
10513	APPBP2	1	0
2971	GTF3A	1	0
10521	DDX17	1	0
10010	TANK	1	0
140739	UBE2F	1	0
90441	ZNF622	1	0
10477	UBE2E3	1	0
79594	MUL1	1	0
84916	UTP4	1	0
57003	CCDC47	1	0
8939	FUBP3	1	0
84966	IGSF21	1	0
80028	FBXL18	1	0
91746	YTHDC1	1	0
5514	PPP1R10	1	0
91614	DEPDC7	1	0
55737	VPS35	1	0
56922	MCCC1	1	0
25942	SIN3A	1	0
5641	LGMN	1	0
5308	PITX2	1	0
4188	MDFI	1	0
4215	MAP3K3	1	0
7251	TSG101	1	0
6455	SH3GL1	1	0
84305	PYM1	1	0
80755	AARSD1	1	0
11235	PDCD10	1	0
64223	MLST8	1	0
79050	NOC4L	1	0
26354	GNL3	1	0
55006	TRMT61B	1	0
79016	DDA1	1	0
8479	HIRIP3	1	0
29082	CHMP4A	1	0
85441	HELZ2	1	0
23560	GTPBP4	1	0
55339	WDR33	1	0
25844	YIPF3	1	0
79876	UBA5	1	0
9474	ATG5	1	0
128866	CHMP4B	1	0
64115	VSIR	1	0
79691	QTRT2	1	0
84172	POLR1B	1	0
80273	GRPEL1	1	0
64087	MCCC2	1	0
57154	SMURF1	1	0
57113	TRPC7	1	0
56654	NPDC1	1	0
8086	AAAS	1	0
11067	DEPP1	1	0
54954	FAM120C	1	0
55646	LYAR	1	0
29766	TMOD3	1	0
10642	IGF2BP1	1	0
26509	MYOF	1	0
51545	ZNF581	1	0
29843	SENP1	1	0
473	RERE	1	0
23595	ORC3	1	0
7223	TRPC4	1	0
23493	HEY2	1	0
10054	UBA2	1	0
11080	DNAJB4	1	0
1616	DAXX	1	0
10061	ABCF2	1	0
10352	WARS2	1	0
10801	SEPTIN9	1	0
29978	UBQLN2	1	0
57018	CCNL1	1	0
7224	TRPC5	1	0
9439	MED23	1	0
238	ALK	1	0
58533	SNX6	1	0
11147	HHLA3	1	0
7225	TRPC6	1	0
7419	VDAC3	1	0
8945	BTRC	1	0
23528	ZNF281	1	0
51100	SH3GLB1	1	0
51002	TPRKB	1	0
26994	RNF11	1	0
58477	SRPRB	1	0
9935	MAFB	1	0
27035	NOX1	1	0

## Sheet: SLE_down_hub_genes
Id	Label	Degree	Betweenness
867	CBL	216	214523
10273	STUB1	169	171140
5599	MAPK8	140	152176
5781	PTPN11	122	111713
6152	RPL24	114	89184.4
6168	RPL37A	96	67079.8
6601	SMARCC2	92	87243.1
4801	NFYB	78	76897.9
9733	SART3	57	55169.2
9184	BUB3	46	38207.9
8697	CDC23	41	32583.2
154	ADRB2	38	37293
22907	DHX30	38	24743.3
1762	DMWD	37	41662.6
7316	UBC	33	262169
10892	MALT1	32	24871.5
56950	SMYD2	30	28488.5
8985	PLOD3	24	18777.4
8600	TNFSF11	23	22738.5
9240	PNMA1	23	19317.9
11083	DIDO1	21	17327.8
79874	RABEP2	19	18011.6
92	ACVR2A	18	19969.1
4698	NDUFA5	17	13233.7
84612	PARD6B	15	11194.1
8165	AKAP1	14	13100
26548	ITGB1BP2	14	12601.3
3097	HIVEP2	10	6522.65
8115	TCL1A	10	6397.95
7008	TEF	9	8788.81
3420	IDH3B	9	8107.17
55081	IFT57	9	6640.37
8644	AKR1C3	9	6571.47
4609	MYC	8	19906.5
3172	HNF4A	8	19133.3
351	APP	8	13517.1
8452	CUL3	8	8408.46
6613	SUMO2	7	12184.7
10987	COPS5	7	5515.03
3065	HDAC1	6	9869.92
54799	MBTD1	6	5036.3
9768	PCLAF	6	4499.03
1606	DGKA	6	3198.76
2885	GRB2	5	11733.7
6714	SRC	5	11133.6
7189	TRAF6	5	9865.39
6667	SP1	5	9122.9
2099	ESR1	5	8243.13
7428	VHL	5	5561.59
2335	FN1	5	4967.12
1994	ELAVL1	5	4768.43
4087	SMAD2	5	3521.57
3284	HSD3B2	5	3030.4
55832	CAND1	5	2276.04
157922	CAMSAP1	5	1949.34
4515	MTCP1	5	519.29
7157	TP53	4	12024.3
6233	RPS27A	4	10029.4
83737	ITCH	4	7191.19
4088	SMAD3	4	6238.09
8450	CUL4B	4	5292.96
7534	YWHAZ	4	4574.56
207	AKT1	4	4377.04
1178	CLC	4	2023.55
51547	SIRT7	4	1772.11
7341	SUMO1	4	845.87
1915	EEF1A1	3	8713.87
10657	KHDRBS1	3	6590.26
4214	MAP3K1	3	6270.62
3320	HSP90AA1	3	5702.61
6223	RPS19	3	5434.98
3304	HSPA1B	3	4831.27
60	ACTB	3	4557.02
6147	RPL23A	3	4407.6
7321	UBE2D1	3	4092
7532	YWHAG	3	4015.74
7533	YWHAH	3	3992.09
7412	VCAM1	3	3667.67
4851	NOTCH1	3	3487.81
1080	CFTR	3	3386.93
5734	PTGER4	3	2491
8688	KRT37	3	2491
613	BCR	3	2304.94
5747	PTK2	3	2304.94
558	AXL	3	2304.94
1956	EGFR	3	2304.94
4233	MET	3	2304.94
3312	HSPA8	3	2252.07
6885	MAP3K7	3	1635.07
7186	TRAF2	3	1635.07
208	AKT2	3	1420.3
1958	EGR1	3	1094.19
5829	PXN	3	993.73
9564	BCAR1	3	993.73
7132	TNFRSF1A	3	993.73
1398	CRK	3	993.73
3667	IRS1	3	993.73
841	CASP8	3	773.58
6142	RPL18A	3	675.87
8454	CUL1	3	292.54
3609	ILF3	3	292.54
5914	RARA	2	4824.87
2932	GSK3B	2	4484.84
4775	NFATC3	2	3436.35
5925	RB1	2	3420.91
10910	SUGT1	2	2888.09
3326	HSP90AB1	2	2768.51
10492	SYNCRIP	2	2557.13
10728	PTGES3	2	2440.26
2212	FCGR2A	2	2253.34
6208	RPS14	2	1919.26
6453	ITSN1	2	1680.02
790	CAD	2	1680.02
367	AR	2	1569.5
5684	PSMA3	2	1569.5
11140	CDC37	2	1558.07
1017	CDK2	2	1557.88
4287	ATXN3	2	1553.08
2983	GUCY1B1	2	1553.08
847	CAT	2	1510.22
1616	DAXX	2	1443.05
23607	CD2AP	2	1420.08
2064	ERBB2	2	1280.08
2690	GHR	2	1280.08
4217	MAP3K5	2	1280.08
3676	ITGA4	2	1278.87
30011	SH3KBP1	2	1276.85
84552	PARD6G	2	1246
27037	TRMT2A	2	1242.54
3297	HSF1	2	1227.21
2982	GUCY1A1	2	1227.21
6622	SNCA	2	1227.21
5894	RAF1	2	1227.21
10746	MAP3K2	2	1227.21
81620	CDT1	2	1215.83
51343	FZR1	2	1215.83
2908	NR3C1	2	1176.67
3726	JUNB	2	1171.92
3725	JUN	2	1171.92
10980	COPS6	2	1141.81
5588	PRKCQ	2	1112.2
860	RUNX2	2	1080.17
7322	UBE2D2	2	1024.86
7332	UBE2L3	2	1024.86
573	BAG1	2	1024.86
3308	HSPA4	2	1024.86
4486	MST1R	2	1024.86
25	ABL1	2	1024.86
3310	HSPA6	2	1024.86
7323	UBE2D3	2	1024.86
1499	CTNNB1	2	993.73
6401	SELE	2	993.73
6774	STAT3	2	993.73
1027	CDKN1B	2	989.96
355	FAS	2	989.96
10957	PNRC1	2	989.96
3014	H2AX	2	971.98
7013	TERF1	2	957.39
2034	EPAS1	2	957.39
409	ARRB2	2	957.39
6310	ATXN1	2	957.39
4215	MAP3K3	2	957.39
2033	EP300	2	840.95
8453	CUL2	2	811.53
7555	CNBP	2	811.53
7410	VAV2	2	805.04
3838	KPNA2	2	744.77
9043	SPAG9	2	719.43
5971	RELB	2	680.35
891	CCNB1	2	655.68
9232	PTTG1	2	655.68
8850	KAT2B	2	641.57
51691	LSM8	2	638.16
6878	TAF6	2	623.67
1387	CREBBP	2	623.67
998	CDC42	2	606.91
6670	SP3	2	597.31
5590	PRKCZ	2	571.89
3329	HSPD1	2	542.61
6651	SON	2	540.23
56916	SMARCAD1	2	530.94
55284	UBE2W	2	523.59
10594	PRPF8	2	494.11
7175	TPR	2	494.11
7161	TP73	2	412.43
1601	DAB2	2	407.86
5601	MAPK9	2	407.86
6927	HNF1A	2	391.81
3066	HDAC2	2	309.71
843	CASP10	2	293.93
7531	YWHAE	2	283.74
4734	NEDD4	2	253.08
2771	GNAI2	2	253.08
9636	ISG15	2	251.67
26354	GNL3	2	218.89
7307	U2AF1	2	218.89
25942	SIN3A	2	203.86
9611	NCOR1	2	203.86
23411	SIRT1	2	200.38
4086	SMAD1	2	196.46
7874	USP7	2	194.7
3190	HNRNPK	2	184.87
55791	LRIF1	2	182.59
55183	RIF1	2	182.59
4869	NPM1	2	170.17
8065	CUL5	2	155.08
1025	CDK9	2	142.29
3419	IDH3A	2	138.72
10514	MYBBP1A	2	137.46
3068	HDGF	2	98.74
3178	HNRNPA1	2	62.39
11007	CCDC85B	2	54.73
2130	EWSR1	2	48.6
6498	SKIL	2	34.8
7528	YY1	2	14.73
246184	CDC26	2	0
991	CDC20	2	0
29945	ANAPC4	2	0
8881	CDC16	2	0
51433	ANAPC5	2	0
701	BUB1B	2	0
64682	ANAPC1	2	0
4085	MAD2L1	2	0
996	CDC27	2	0
3265	HRAS	2	0
945	CD33	2	0
2321	FLT1	2	0
8795	TNFRSF10B	2	0
2057	EPOR	2	0
1969	EPHA2	2	0
3815	KIT	2	0
10818	FRS2	2	0
5296	PIK3R2	2	0
1432	MAPK14	2	0
1399	CRKL	2	0
3480	IGF1R	2	0
7297	TYK2	2	0
3394	IRF8	2	0
5295	PIK3R1	2	0
5159	PDGFRB	2	0
6776	STAT5A	2	0
2185	PTK2B	2	0
3635	INPP5D	2	0
9045	RPL14	2	0
9349	RPL23	2	0
6137	RPL13	2	0
9775	EIF4A3	2	0
4736	RPL10A	2	0
6160	RPL31	2	0
6141	RPL18	2	0
3106	HLA-B	2	0
9924	PAN2	2	0
8266	UBL4A	2	0
6138	RPL15	2	0
54984	PINX1	2	0
140801	RPL10L	2	0
6143	RPL19	2	0
6146	RPL22	2	0
6135	RPL11	2	0
6136	RPL12	2	0
6157	RPL27A	2	0
6144	RPL21	2	0
51065	RPS27L	2	0
6654	SOS1	2	0
868	CBLB	2	0
50855	PARD6A	2	0
5584	PRKCI	2	0
84433	CARD11	2	0
2534	FYN	2	0
6218	RPS17	2	0
3921	RPSA	2	0
6187	RPS2	2	0
6129	RPL7	2	0
6188	RPS3	2	0
6206	RPS12	2	0
6133	RPL9	2	0
6124	RPL4	2	0
6125	RPL5	2	0
6193	RPS5	2	0
6224	RPS20	2	0
7334	UBE2N	2	0
6189	RPS3A	2	0
6202	RPS8	2	0
6210	RPS15A	2	0
6217	RPS16	2	0
6228	RPS23	2	0
6207	RPS13	2	0
6205	RPS11	2	0
6130	RPL7A	2	0
6191	RPS4X	2	0
6194	RPS6	2	0
6229	RPS24	2	0
6230	RPS25	2	0
6231	RPS26	2	0
6234	RPS28	2	0
6227	RPS21	2	0
6128	RPL6	2	0
7336	UBE2V2	2	0
56288	PARD3	2	0
5347	PLK1	1	0
6305	SBF1	1	0
29766	TMOD3	1	0
23043	TNIK	1	0
6990	DYNLT3	1	0
7150	TOP1	1	0
11047	ADRM1	1	0
699	BUB1	1	0
8237	USP11	1	0
7317	UBA1	1	0
11193	WBP4	1	0
79576	NKAP	1	0
11336	EXOC3	1	0
7067	THRA	1	0
8175	SF3A2	1	0
7756	ZNF207	1	0
324	APC	1	0
64210	MMS19	1	0
5597	MAPK6	1	0
26270	FBXO6	1	0
1653	DDX1	1	0
1778	DYNC1H1	1	0
3030	HADHA	1	0
5531	PPP4C	1	0
1933	EEF1B2	1	0
25851	TECPR1	1	0
83658	DYNLRB1	1	0
1937	EEF1G	1	0
2060	EPS15	1	0
112399	EGLN3	1	0
9351	SLC9A3R2	1	0
3360	HTR4	1	0
859	CAV3	1	0
5530	PPP3CA	1	0
2078	ERG	1	0
57561	ARRDC3	1	0
5793	PTPRG	1	0
28988	DBNL	1	0
4854	NOTCH3	1	0
50618	ITSN2	1	0
4690	NCK1	1	0
23336	SYNM	1	0
53347	UBASH3A	1	0
2263	FGFR2	1	0
200734	SPRED2	1	0
5291	PIK3CB	1	0
2150	F2RL1	1	0
5979	RET	1	0
3702	ITK	1	0
81848	SPRY4	1	0
412	STS	1	0
3356	HTR2A	1	0
6456	SH3GL2	1	0
2047	EPHB1	1	0
10174	SORBS3	1	0
2629	GBA	1	0
4643	MYO1E	1	0
3937	LCP2	1	0
7525	YES1	1	0
6503	SLA	1	0
26018	LRIG1	1	0
2597	GAPDH	1	0
4627	MYH9	1	0
10971	YWHAQ	1	0
3055	HCK	1	0
4058	LTK	1	0
9040	UBE2M	1	0
1445	CSK	1	0
3791	KDR	1	0
9402	GRAP2	1	0
29760	BLNK	1	0
3685	ITGAV	1	0
7846	TUBA1A	1	0
50807	ASAP1	1	0
9618	TRAF4	1	0
7409	VAV1	1	0
6457	SH3GL3	1	0
7431	VIM	1	0
10603	SH2B2	1	0
5800	PTPRO	1	0
5578	PRKCA	1	0
4641	MYO1C	1	0
27005	USP21	1	0
8470	SORBS2	1	0
84174	SLA2	1	0
5156	PDGFRA	1	0
7442	TRPV1	1	0
1436	CSF1R	1	0
8874	ARHGEF7	1	0
930	CD19	1	0
3575	IL7R	1	0
10006	ABI1	1	0
81603	TRIM8	1	0
9101	USP8	1	0
5290	PIK3CA	1	0
921	CD5	1	0
6452	SH3BP2	1	0
26578	OSTF1	1	0
640	BLK	1	0
5795	PTPRJ	1	0
27040	LAT	1	0
5777	PTPN6	1	0
55620	STAP2	1	0
10253	SPRY2	1	0
5787	PTPRB	1	0
8797	TNFRSF10A	1	0
26191	PTPN22	1	0
3636	INPPL1	1	0
10252	SPRY1	1	0
3678	ITGA5	1	0
7535	ZAP70	1	0
3875	KRT18	1	0
7010	TEK	1	0
3558	IL2	1	0
9513	FXR2	1	0
6895	TARBP2	1	0
6782	HSPA13	1	0
5243	ABCB1	1	0
4246	SCGB2A1	1	0
478	ATP1A3	1	0
3050	HBZ	1	0
875	CBS	1	0
2495	FTH1	1	0
5422	POLA1	1	0
5111	PCNA	1	0
4603	MYBL1	1	0
10153	CEBPZ	1	0
7166	TPH1	1	0
7048	TGFBR2	1	0
4800	NFYA	1	0
3048	HBG2	1	0
1278	COL1A2	1	0
3040	HBA2	1	0
50509	COL5A3	1	0
2159	F10	1	0
2023	ENO1	1	0
2516	NR5A1	1	0
91	ACVR1B	1	0
3625	INHBB	1	0
9863	MAGI2	1	0
94	ACVRL1	1	0
55914	ERBIN	1	0
3624	INHBA	1	0
650	BMP2	1	0
8200	GDF5	1	0
93	ACVR2B	1	0
654	BMP6	1	0
8945	BTRC	1	0
65125	WNK1	1	0
5881	RAC3	1	0
23291	FBXW11	1	0
22985	ACIN1	1	0
11244	ZHX1	1	0
6317	SERPINB3	1	0
51741	WWOX	1	0
9255	AIMP1	1	0
51222	ZNF219	1	0
10045	SH2D3A	1	0
6416	MAP2K4	1	0
2872	MKNK2	1	0
4776	NFATC4	1	0
23162	MAPK8IP3	1	0
440193	CCDC88C	1	0
10454	TAB1	1	0
1028	CDKN1C	1	0
7024	TFCP2	1	0
57521	RPTOR	1	0
836	CASP3	1	0
637	BID	1	0
90427	BMF	1	0
9467	SH3BP5	1	0
5170	PDPK1	1	0
387	RHOA	1	0
3661	IRF3	1	0
5966	REL	1	0
3398	ID2	1	0
1843	DUSP1	1	0
6318	SERPINB4	1	0
60592	SCOC	1	0
23193	GANAB	1	0
2115	ETV1	1	0
9479	MAPK8IP1	1	0
572	BAD	1	0
25929	GEMIN5	1	0
6688	SPI1	1	0
820	CAMP	1	0
2617	GARS1	1	0
1850	DUSP8	1	0
3295	HSD17B4	1	0
8772	FADD	1	0
7444	VRK2	1	0
56940	DUSP22	1	0
9088	PKMYT1	1	0
6198	RPS6KB1	1	0
598	BCL2L1	1	0
11016	ATF7	1	0
3096	HIVEP1	1	0
4778	NFE2	1	0
5587	PRKD1	1	0
4478	MSN	1	0
9734	HDAC9	1	0
2673	GFPT1	1	0
10018	BCL2L11	1	0
2950	GSTP1	1	0
3856	KRT8	1	0
9063	PIAS2	1	0
396	ARHGDIA	1	0
51282	SCAND1	1	0
3727	JUND	1	0
596	BCL2	1	0
5609	MAP2K7	1	0
55216	NKAPD1	1	0
6181	RPLP2	1	0
80824	DUSP16	1	0
1029	CDKN2A	1	0
4216	MAP3K4	1	0
284403	WDR62	1	0
2002	ELK1	1	0
3164	NR4A1	1	0
1846	DUSP4	1	0
2353	FOS	1	0
9051	PSTPIP1	1	0
9188	DDX21	1	0
10528	NOP56	1	0
6156	RPL30	1	0
51602	NOP58	1	0
7913	DEK	1	0
7284	TUFM	1	0
4809	SNU13	1	0
4673	NAP1L1	1	0
1660	DHX9	1	0
4824	NKX3-1	1	0
4774	NFIA	1	0
3692	EIF6	1	0
56474	CTPS2	1	0
58517	RBM25	1	0
10399	RACK1	1	0
55660	PRPF40A	1	0
10133	OPTN	1	0
4074	M6PR	1	0
3013	H2AC7	1	0
3460	IFNGR2	1	0
292	SLC25A5	1	0
8359	H4C1	1	0
5036	PA2G4	1	0
55646	LYAR	1	0
25939	SAMHD1	1	0
4677	NARS1	1	0
7520	XRCC5	1	0
6738	RO60	1	0
6175	RPLP0	1	0
5689	PSMB1	1	0
3376	IARS1	1	0
57154	SMURF1	1	0
11124	FAF1	1	0
10397	NDRG1	1	0
26146	TRAF3IP1	1	0
2618	GART	1	0
10056	FARSB	1	0
6431	SRSF6	1	0
4163	MCC	1	0
51142	CHCHD2	1	0
4691	NCL	1	0
5352	PLOD2	1	0
9521	EEF1E1	1	0
8626	TP63	1	0
4738	NEDD8	1	0
6929	TCF3	1	0
4116	MAGOH	1	0
10933	MORF4L1	1	0
7289	TULP3	1	0
9846	GAB2	1	0
10105	PPIF	1	0
151888	BTLA	1	0
8660	IRS2	1	0
6777	STAT5B	1	0
2549	GAB1	1	0
3566	IL4R	1	0
79705	LRRK1	1	0
29126	CD274	1	0
79577	CDC73	1	0
4703	NEB	1	0
7940	LST1	1	0
9657	IQCB1	1	0
1796	DOK1	1	0
1003	CDH5	1	0
5595	MAPK3	1	0
2322	FLT3	1	0
8651	SOCS1	1	0
54108	CHRAC1	1	0
887	CCKBR	1	0
3643	INSR	1	0
3572	IL6ST	1	0
5019	OXCT1	1	0
29992	PILRA	1	0
7852	CXCR4	1	0
2065	ERBB3	1	0
1439	CSF2RB	1	0
857	CAV1	1	0
79180	EFHD2	1	0
3717	JAK2	1	0
5336	PLCG2	1	0
634	CEACAM1	1	0
6445	SGCG	1	0
54938	SARS2	1	0
64854	USP46	1	0
9631	NUP155	1	0
23239	PHLPP1	1	0
6388	SDF2	1	0
8801	SUCLG2	1	0
2155	F7	1	0
23513	SCRIB	1	0
9520	NPEPPS	1	0
57599	WDR48	1	0
5211	PFKL	1	0
219333	USP12	1	0
213	ALB	1	0
1508	CTSB	1	0
3315	HSPB1	1	0
8974	P4HA2	1	0
5473	PPBP	1	0
729	C6	1	0
7375	USP4	1	0
5437	POLR2H	1	0
10921	RNPS1	1	0
29959	NRBP1	1	0
7468	NSD2	1	0
11157	LSM6	1	0
3175	ONECUT1	1	0
2483	FRG1	1	0
51690	LSM7	1	0
9639	ARHGEF10	1	0
10248	POP7	1	0
80230	RUFY1	1	0
6628	SNRPB	1	0
445815	PALM2AKAP2	1	0
84319	CMSS1	1	0
79682	CENPU	1	0
55133	SRBD1	1	0
64852	TUT1	1	0
4697	NDUFA4	1	0
9802	DAZAP2	1	0
29086	BABAM1	1	0
10985	GCN1	1	0
4707	NDUFB1	1	0
4093	SMAD9	1	0
79132	DHX58	1	0
10607	TBL3	1	0
2869	GRK5	1	0
5610	EIF2AK2	1	0
4940	OAS3	1	0
57787	MARK4	1	0
25978	CHMP2B	1	0
342371	ATXN1L	1	0
196528	ARID2	1	0
23385	NCSTN	1	0
6627	SNRPA1	1	0
23186	RCOR1	1	0
8607	RUVBL1	1	0
10498	CARM1	1	0
7251	TSG101	1	0
55193	PBRM1	1	0
6602	SMARCD1	1	0
8289	ARID1A	1	0
1107	CHD3	1	0
10432	RBM14	1	0
5432	POLR2C	1	0
54386	TERF2IP	1	0
55636	CHD7	1	0
6657	SOX2	1	0
6599	SMARCC1	1	0
7023	TFAP4	1	0
1024	CDK8	1	0
79648	MCPH1	1	0
5660	PSAP	1	0
6598	SMARCB1	1	0
10661	KLF1	1	0
6594	SMARCA1	1	0
9796	PHYHIP	1	0
10284	SAP18	1	0
5978	REST	1	0
9031	BAZ1B	1	0
1457	CSNK2A1	1	0
8467	SMARCA5	1	0
4857	NOVA1	1	0
6597	SMARCA4	1	0
277	AMY1B	1	0
5576	PRKAR2A	1	0
6478	SIAH2	1	0
5566	PRKACA	1	0
89876	MAATS1	1	0
8291	DYSF	1	0
5573	PRKAR1A	1	0
5575	PRKAR1B	1	0
5567	PRKACB	1	0
1857	DVL3	1	0
11060	WWP2	1	0
50801	KCNK4	1	0
369	ARAF	1	0
6426	SRSF1	1	0
11059	WWP1	1	0
23433	RHOQ	1	0
5879	RAC1	1	0
5868	RAB5A	1	0
9219	MTA2	1	0
10075	HUWE1	1	0
10236	HNRNPR	1	0
9135	RABEP1	1	0
51608	GET4	1	0
5037	PEBP1	1	0
57473	ZNF512B	1	0
51527	GSKIP	1	0
10051	SMC4	1	0
10142	AKAP9	1	0
6629	SNRPB2	1	0
8487	GEMIN2	1	0
23136	EPB41L3	1	0
11215	AKAP11	1	0
55698	RADIL	1	0
3191	HNRNPL	1	0
134147	CMBL	1	0
259266	ASPM	1	0
8312	AXIN1	1	0
4619	MYH1	1	0
4624	MYH6	1	0
9559	VPS26A	1	0
10291	SF3A1	1	0
54806	AHI1	1	0
10642	IGF2BP1	1	0
373156	GSTK1	1	0
9099	USP2	1	0
29108	PYCARD	1	0
25906	ANAPC15	1	0
22976	PAXIP1	1	0
11030	RBPMS	1	0
119504	ANAPC16	1	0
81628	TSC22D4	1	0
26271	FBXO5	1	0
9656	MDC1	1	0
2963	GTF2F2	1	0
25788	RAD54B	1	0
999	CDH1	1	0
11117	EMILIN1	1	0
10297	APC2	1	0
7158	TP53BP1	1	0
219541	MED19	1	0
8976	WASL	1	0
5916	RARG	1	0
51535	PPHLN1	1	0
9933	PUM3	1	0
134492	NUDCD2	1	0
4843	NOS2	1	0
10768	AHCYL1	1	0
7168	TPM1	1	0
10606	PAICS	1	0
7965	AIMP2	1	0
10213	PSMD14	1	0
861	RUNX1	1	0
6451	SH3BGRL	1	0
3987	LIMS1	1	0
9531	BAG3	1	0
65057	ACD	1	0
8195	MKKS	1	0
26277	TINF2	1	0
5241	PGR	1	0
4282	MIF	1	0
10101	NUBP2	1	0
135138	PACRG	1	0
5887	RAD23B	1	0
5129	CDK18	1	0
8027	STAM	1	0
6502	SKP2	1	0
6817	SULT1A1	1	0
8813	DPM1	1	0
10013	HDAC6	1	0
1488	CTBP2	1	0
6647	SOD1	1	0
29789	OLA1	1	0
4090	SMAD5	1	0
140809	SRXN1	1	0
10484	SEC23A	1	0
3611	ILK	1	0
25913	POT1	1	0
4089	SMAD4	1	0
5728	PTEN	1	0
23552	CDK20	1	0
23640	HSPBP1	1	0
6794	STK11	1	0
4306	NR3C2	1	0
1147	CHUK	1	0
5261	PHKG2	1	0
8837	CFLAR	1	0
10802	SEC24A	1	0
6446	SGK1	1	0
7099	TLR4	1	0
4221	MEN1	1	0
3092	HIP1	1	0
4982	TNFRSF11B	1	0
11065	UBE2C	1	0
9021	SOCS3	1	0
9368	SLC9A3R1	1	0
7015	TERT	1	0
2533	FYB1	1	0
6314	ATXN7	1	0
2861	GPR37	1	0
8841	HDAC3	1	0
8778	SIGLEC5	1	0
4113	MAGEB2	1	0
9128	PRPF4	1	0
9092	SART1	1	0
9738	CCP110	1	0
4440	MSI1	1	0
9129	PRPF3	1	0
10465	PPIH	1	0
10817	FRS3	1	0
4695	NDUFA2	1	0
9452	ITM2A	1	0
5001	ORC5	1	0
5071	PRKN	1	0
8029	CUBN	1	0
7358	UGDH	1	0
8721	EDF1	1	0
4286	MITF	1	0
23122	CLASP2	1	0
23317	DNAJC13	1	0
4720	NDUFS2	1	0
9555	MACROH2A1	1	0
2317	FLNB	1	0
5195	PEX14	1	0
9862	MED24	1	0
4722	NDUFS3	1	0
8815	BANF1	1	0
11169	WDHD1	1	0
10211	FLOT1	1	0
6623	SNCG	1	0
6793	STK10	1	0
10869	USP19	1	0
9133	CCNB2	1	0
10277	UBE4B	1	0
8518	ELP1	1	0
7957	EPM2A	1	0
9019	MPZL1	1	0
8403	SOX14	1	0
2778	GNAS	1	0
9532	BAG2	1	0
23564	DDAH2	1	0
80739	MPIG6B	1	0
8915	BCL10	1	0
4716	NDUFB10	1	0
86	ACTL6A	1	0
920	CD4	1	0
3122	HLA-DRA	1	0
3123	HLA-DRB1	1	0
1277	COL1A1	1	0
3861	KRT14	1	0
3853	KRT6A	1	0
6708	SPTA1	1	0
6521	SLC4A1	1	0
4942	OAT	1	0
7083	TK1	1	0
3854	KRT6B	1	0
3848	KRT1	1	0
4914	NTRK1	1	0
1536	CYBB	1	0
3690	ITGB3	1	0
6279	S100A8	1	0
3623	INHA	1	0
1571	CYP2E1	1	0
3932	LCK	1	0
983	CDK1	1	0
6277	S100A6	1	0
1977	EIF4E	1	0
5423	POLB	1	0
2052	EPHX1	1	0
203068	TUBB	1	0
1514	CTSL	1	0
4067	LYN	1	0
5788	PTPRC	1	0
1576	CYP3A4	1	0
3855	KRT7	1	0
3868	KRT16	1	0
6098	ROS1	1	0
1435	CSF1	1	0
3217	HOXB7	1	0
2268	FGR	1	0
142	PARP1	1	0
7345	UCHL1	1	0
7314	UBB	1	0
84968	PNMA6A	1	0
100287466	100287466	1	0
4137	MAPT	1	0
4168	MCF2	1	0
3659	IRF1	1	0
3309	HSPA5	1	0
3850	KRT3	1	0
1301	COL11A1	1	0
2209	FCGR1A	1	0
87	ACTN1	1	0
3858	KRT10	1	0
3852	KRT5	1	0
9601	PDIA4	1	0
7138	TNNT1	1	0
7184	HSP90B1	1	0
5451	POU2F1	1	0
7430	EZR	1	0
1386	ATF2	1	0
2355	FOSL2	1	0
1728	NQO1	1	0
2623	GATA1	1	0
1385	CREB1	1	0
5618	PRLR	1	0
3925	STMN1	1	0
6886	TAL1	1	0
2022	ENG	1	0
655	BMP7	1	0
5335	PLCG1	1	0
5434	POLR2E	1	0
6737	TRIM21	1	0
6723	SRM	1	0
4790	NFKB1	1	0
6947	TCN1	1	0
6948	TCN2	1	0
6908	TBP	1	0
890	CCNA2	1	0
5867	RAB4A	1	0
831	CAST	1	0
919	CD247	1	0
2316	FLNA	1	0
7128	TNFAIP3	1	0
1815	DRD4	1	0
3716	JAK1	1	0
898	CCNE1	1	0
156	GRK2	1	0
3337	DNAJB1	1	0
6286	S100P	1	0
958	CD40	1	0
4792	NFKBIA	1	0
11338	U2AF2	1	0
7407	VARS1	1	0
4129	MAOB	1	0
2694	CBLIF	1	0
5686	PSMA5	1	0
2005	ELK4	1	0
5933	RBL1	1	0
952	CD38	1	0
6273	S100A2	1	0
2046	EPHA8	1	0
6464	SHC1	1	0
7086	TKT	1	0
834	CASP1	1	0
4842	NOS1	1	0
5518	PPP2R1A	1	0
554	AVPR2	1	0
6249	CLIP1	1	0
5431	POLR2B	1	0
7529	YWHAB	1	0
2810	SFN	1	0
2213	FCGR2B	1	0
2977	GUCY1A2	1	0
1164	CKS2	1	0
3305	HSPA1L	1	0
3269	HRH1	1	0
3857	KRT9	1	0
4628	MYH10	1	0
1649	DDIT3	1	0
196	AHR	1	0
3849	KRT2	1	0
5605	MAP2K2	1	0
672	BRCA1	1	0
8161	COIL	1	0
3313	HSPA9	1	0
1026	CDKN1A	1	0
4985	OPRD1	1	0
6772	STAT1	1	0
2475	MTOR	1	0
1031	CDKN2C	1	0
2870	GRK6	1	0
4110	MAGEA11	1	0
6850	SYK	1	0
3802	KIR2DL1	1	0
3804	KIR2DL3	1	0
3811	KIR3DL1	1	0
79184	BRCC3	1	0
8826	IQGAP1	1	0
832	CAPZB	1	0
356	FASLG	1	0
3953	LEPR	1	0
3762	KCNJ5	1	0
3760	KCNJ3	1	0
286887	KRT6C	1	0
1452	CSNK1A1	1	0
2194	FASN	1	0
408	ARRB1	1	0
1050	CEBPA	1	0
1052	CEBPD	1	0
5691	PSMB3	1	0
2010	EMD	1	0
10694	CCT8	1	0
6595	SMARCA2	1	0
2584	GALK1	1	0
2719	GPC3	1	0
7324	UBE2E1	1	0
6773	STAT2	1	0
1054	CEBPG	1	0
6559	SLC12A3	1	0
5710	PSMD4	1	0
7415	VCP	1	0
9759	HDAC4	1	0
9132	KCNQ4	1	0
55333	SYNJ2BP	1	0
136319	MTPN	1	0
54331	GNG2	1	0
7327	UBE2G2	1	0
5435	POLR2F	1	0
8543	LMO4	1	0
6201	RPS7	1	0
808	CALM3	1	0
5705	PSMC5	1	0
2782	GNB1	1	0
72	ACTG2	1	0
58	ACTA1	1	0
10383	TUBB4B	1	0
3043	HBB	1	0
3047	HBG1	1	0
5591	PRKDC	1	0
1999	ELF3	1	0
331	XIAP	1	0
4354	MPP1	1	0
4193	MDM2	1	0
6711	SPTBN1	1	0
1869	E2F1	1	0
4661	MYT1	1	0
5214	PFKP	1	0
5460	POU5F1	1	0
6900	CNTN2	1	0
5604	MAP2K1	1	0
7155	TOP2B	1	0
9590	AKAP12	1	0
5076	PAX2	1	0
3298	HSF2	1	0
5970	RELA	1	0
3872	KRT17	1	0
90	ACVR1	1	0
2356	FPGS	1	0
695	BTK	1	0
4170	MCL1	1	0
780	DDR1	1	0
5928	RBBP4	1	0
1628	DBP	1	0
2308	FOXO1	1	0
31	ACACA	1	0
2873	GPS1	1	0
10241	CALCOCO2	1	0
5062	PAK2	1	0
6504	SLAMF1	1	0
472	ATM	1	0
7335	UBE2V1	1	0
4773	NFATC2	1	0
8878	SQSTM1	1	0
818	CAMK2G	1	0
11031	RAB31	1	0
6709	SPTAN1	1	0
659	BMPR2	1	0
2889	RAPGEF1	1	0
4802	NFYC	1	0
3396	MRPL58	1	0
1967	EIF2B1	1	0
2017	CTTN	1	0
8720	MBTPS1	1	0
10589	DRAP1	1	0
9221	NOLC1	1	0
23198	PSME4	1	0
26130	GAPVD1	1	0
9643	MORF4L2	1	0
4735	SEPTIN2	1	0
23212	RRS1	1	0
5133	PDCD1	1	0
5796	PTPRK	1	0
11021	RAB35	1	0
2066	ERBB4	1	0
3996	LLGL1	1	0
6921	ELOC	1	0
6884	TAF13	1	0
6882	TAF11	1	0
7014	TERF2	1	0
7536	SF1	1	0
2146	EZH2	1	0
1874	E2F4	1	0
6883	TAF12	1	0
10538	BATF	1	0
3131	HLF	1	0
11066	SNRNP35	1	0
5931	RBBP7	1	0
4296	MAP3K11	1	0
6442	SGCA	1	0
3091	HIF1A	1	0
51574	LARP7	1	0
10713	USP39	1	0
81616	ACSBG2	1	0
9737	GPRASP1	1	0
120892	LRRK2	1	0
79654	HECTD3	1	0
260425	MAGI3	1	0
338785	KRT79	1	0
3903	LAIR1	1	0
25871	NEPRO	1	0
3993	LLGL2	1	0
9646	CTR9	1	0
282991	BLOC1S2	1	0
6604	SMARCD3	1	0
378884	NHLRC1	1	0
653604	H3C13	1	0
56257	MEPCE	1	0
92815	H2AW	1	0
51181	DCXR	1	0
55585	UBE2Q1	1	0
151871	DPPA2	1	0
55228	PNMA8A	1	0
119710	IFTAP	1	0
51530	ZC3HC1	1	0
85300	ATCAY	1	0
340205	TREML1	1	0
10250	SRRM1	1	0
93649	MYOCD	1	0
57805	CCAR2	1	0
10735	STAG2	1	0
55074	OXR1	1	0
3547	IGSF1	1	0
58985	IL22RA1	1	0
54623	PAF1	1	0
57492	ARID1B	1	0
11006	LILRB4	1	0
64326	COP1	1	0
126433	FBXO27	1	0
79738	BBS10	1	0
127281	PRXL2B	1	0
171392	ZNF675	1	0
23032	USP33	1	0
84959	UBASH3B	1	0
55274	PHF10	1	0
123169	LEO1	1	0
55576	STAB2	1	0
139716	GAB3	1	0
26121	PRPF31	1	0
7273	TTN	1	0
23168	RTF1	1	0
5977	DPF2	1	0
10023	FRAT1	1	0
6603	SMARCD2	1	0
6605	SMARCE1	1	0
10477	UBE2E3	1	0
79165	LENG1	1	0
114836	SLAMF6	1	0
9093	DNAJA3	1	0
10919	EHMT2	1	0
89790	SIGLEC10	1	0
7325	UBE2E2	1	0
115352	FCRL3	1	0
55737	VPS35	1	0
5814	PURB	1	0
112574	SNX18	1	0
114132	SIGLEC11	1	0
64783	RBM15	1	0
1441	CSF3R	1	0
26292	MYCBP	1	0
5707	PSMD1	1	0
11315	PARK7	1	0
10940	POP1	1	0
7257	TSNAX	1	0
6311	ATXN2	1	0
8904	CPNE1	1	0
3276	PRMT1	1	0
79109	MAPKAP1	1	0
84790	TUBA1C	1	0
84528	RHOXF2	1	0
25847	ANAPC13	1	0
79814	AGMAT	1	0
55527	FEM1A	1	0
8479	HIRIP3	1	0
10580	SORBS1	1	0
80349	WDR61	1	0
51202	DDX47	1	0
81876	RAB1B	1	0
3622	ING2	1	0
64170	CARD9	1	0
80351	TNKS2	1	0
23394	ADNP	1	0
80331	DNAJC5	1	0
26168	SENP3	1	0
8498	RANBP3	1	0
84154	RPF2	1	0
64754	SMYD3	1	0
51808	PHAX	1	0
26003	GORASP2	1	0
4063	LY9	1	0
192670	AGO4	1	0
29101	SSU72	1	0
29117	BRD7	1	0
56616	DIABLO	1	0
55509	BATF3	1	0
54106	TLR9	1	0
56893	UBQLN4	1	0
10210	TOPORS	1	0
56852	RAD18	1	0
3890	KRT84	1	0
55257	MRGBP	1	0
23118	TAB2	1	0
51283	BFAR	1	0
51528	JKAMP	1	0
55506	MACROH2A2	1	0
51257	MARCHF2	1	0
57562	CEP126	1	0
24140	FTSJ1	1	0
10765	KDM5B	1	0
1755	DMBT1	1	0
9582	APOBEC3B	1	0
285596	FAM153A	1	0
8832	CD84	1	0
51434	ANAPC7	1	0
29882	ANAPC2	1	0
26232	FBXO2	1	0
3621	ING1	1	0
4620	MYH2	1	0
10762	NUP50	1	0
9529	BAG5	1	0
29944	PNMA3	1	0
10687	PNMA2	1	0
23603	CORO1C	1	0
10393	ANAPC10	1	0
51592	TRIM33	1	0
23381	SMG5	1	0
10000	AKT3	1	0
27036	SIGLEC7	1	0
10868	USP20	1	0
57819	LSM2	1	0
51100	SH3GLB1	1	0
51018	RRP15	1	0
11171	STRAP	1	0
27240	SIT1	1	0
7094	TLN1	1	0
9958	USP15	1	0
25804	LSM4	1	0
56146	PCDHA2	1	0
23612	PHLDA3	1	0
26517	TIMM13	1	0
8517	IKBKG	1	0
4715	NDUFB9	1	0
8202	NCOA3	1	0
11221	DUSP10	1	0
