# Supplementary material for: Deciphering novel common gene signatures for rheumatoid arthritis and systemic lupus erythematosus by integrative analysis of transcriptomic profiles
Source: PLoS One. 2023 Mar 16;18(3):e0281637. doi: 10.1371/journal.pone.0281637 (PMC10019710; doi:10.1371/journal.pone.0281637)
Supplement: S5 Table — (XLSX) [file pone.0281637.s005.xlsx]

## Sheet: RA_up_BP
Term	Overlap		P.value	Adjusted.P.value	Old.P.value	Old.Adjusted.P.value	Odds.Ratio	Combined.Score	Genes
neutrophil degranulation (GO:0043312)	8	481	2.33439e-05	0.00496078	0	0	7.84335	83.6507	ATP8B4;TNFAIP6;ANXA3;DEFA4;PLAUR;CXCL1;B2M;CAMP
neutrophil activation involved in immune response (GO:0002283)	8	485	2.47674e-05	0.00496078	0	0	7.77598	82.4719	ATP8B4;TNFAIP6;ANXA3;DEFA4;PLAUR;CXCL1;B2M;CAMP
neutrophil mediated immunity (GO:0002446)	8	488	2.58823e-05	0.00496078	0	0	7.72619	81.6036	ATP8B4;TNFAIP6;ANXA3;DEFA4;PLAUR;CXCL1;B2M;CAMP
regulation of nuclease activity (GO:0032069)	2	6	9.12893e-05	0.0131228	0	0	207.771	1932.58	HMGB2;OASL
secretory granule organization (GO:0033363)	2	10	0.000272123	0.0312942	0	0	103.865	852.651	ABCA1;SRGN
positive regulation of transforming growth factor beta production (GO:0071636)	2	11	0.000332064	0.0318228	0	0	92.3194	739.496	PTGS2;CD200
positive regulation of cellular senescence (GO:2000774)	2	12	0.000397841	0.0326798	0	0	83.0833	650.498	ARG2;B2M
positive regulation of cell aging (GO:0090343)	2	13	0.000469425	0.0337399	0	0	75.5265	578.835	ARG2;B2M
antimicrobial humoral immune response mediated by antimicrobial peptide (GO:0061844)	3	64	0.000550176	0.0344396	0	0	20.8116	156.197	DEFA4;CXCL1;CAMP
nitric oxide biosynthetic process (GO:0006809)	2	15	0.000629902	0.0344396	0	0	63.9006	470.944	ARG2;CYP1B1
defense response to Gram-positive bacterium (GO:0050830)	3	70	0.000715274	0.0344396	0	0	18.9422	137.195	DEFA4;HMGB2;CAMP
nitric oxide metabolic process (GO:0046209)	2	16	0.000718739	0.0344396	0	0	59.3333	429.455	ARG2;CYP1B1	* Top 10 are highlighted.
defense response to Gram-negative bacterium (GO:0050829)	3	73	0.000808433	0.0350535	0	0	18.1277	129.076	DEFA4;HMGB2;CAMP
regulation of transforming growth factor beta production (GO:0071634)	2	18	0.000913471	0.0350535	0	0	51.9115	363.29	PTGS2;CD200
defense response to bacterium (GO:0042742)	4	176	0.000973382	0.0350535	0	0	9.99899	69.3403	ANXA3;DEFA4;HMGB2;CAMP
regulation of neuroinflammatory response (GO:0150077)	2	19	0.00101931	0.0350535	0	0	48.8554	336.547	PTGS2;CD200
regulation of immune response (GO:0050776)	4	179	0.00103636	0.0350535	0	0	9.82609	67.5252	COL17A1;CD226;B2M;CD200
innate immune response in mucosa (GO:0002227)	2	21	0.00124779	0.0398601	0	0	43.7083	292.25	DEFA4;CAMP
collagen fibril organization (GO:0030199)	3	89	0.00143529	0.0426129	0	0	14.7432	96.5147	COL17A1;CYP1B1;PLOD2
positive regulation of binding (GO:0051099)	3	90	0.00148219	0.0426129	0	0	14.573	94.932	HMGB2;PLAUR;B2M
lipid translocation (GO:0034204)	2	24	0.00163212	0.0446891	0	0	37.7424	242.226	ABCA1;ATP8B4
positive regulation of vascular endothelial growth factor production (GO:0010575)	2	25	0.00177122	0.0462933	0	0	36.0996	228.73	CYP1B1;PTGS2
regulation of vascular endothelial growth factor production (GO:0010574)	2	27	0.00206573	0.0473009	0	0	33.2083	205.303	CYP1B1;PTGS2
positive regulation of erythrocyte differentiation (GO:0045648)	2	27	0.00206573	0.0473009	0	0	33.2083	205.303	HMGB2;ACVR2A
protein O-linked glycosylation (GO:0006493)	3	102	0.00212121	0.0473009	0	0	12.7988	78.7867	PGM3;PLOD2;B4GALT5
cellular response to lipid (GO:0071396)	4	219	0.00217178	0.0473009	0	0	7.9818	48.9461	DEFA4;HMGB2;LCOR;CXCL1
mucosal immune response (GO:0002385)	2	28	0.00222109	0.0473009	0	0	31.9295	195.081	DEFA4;CAMP
regulation of cellular senescence (GO:2000772)	2	31	0.00271926	0.0521191	0	0	28.6221	169.082	ARG2;B2M
cellular nitrogen compound biosynthetic process (GO:0044271)	2	31	0.00271926	0.0521191	0	0	28.6221	169.082	ARG2;CYP1B1
phospholipid translocation (GO:0045332)	2	31	0.00271926	0.0521191	0	0	28.6221	169.082	ABCA1;ATP8B4
cellular response to molecule of bacterial origin (GO:0071219)	3	115	0.00298173	0.0553051	0	0	11.3059	65.7464	DEFA4;HMGB2;CXCL1
positive regulation of cytokine production involved in immune response (GO:0002720)	2	33	0.00307785	0.0553051	0	0	26.7728	154.841	CD226;B2M
positive regulation of DNA binding (GO:0043388)	2	34	0.00326501	0.0567997	0	0	25.9349	148.464	HMGB2;PLAUR
cellular response to lipopolysaccharide (GO:0071222)	3	120	0.00336204	0.0567997	0	0	10.82	61.622	DEFA4;HMGB2;CXCL1
positive regulation of reproductive process (GO:2000243)	2	35	0.00345738	0.0567997	0	0	25.1477	142.518	SMURF2;LHFPL2
regulation of erythrocyte differentiation (GO:0045646)	2	37	0.00385763	0.0599497	0	0	23.7083	131.764	HMGB2;ACVR2A
positive regulation of myeloid cell differentiation (GO:0045639)	2	37	0.00385763	0.0599497	0	0	23.7083	131.764	HMGB2;ACVR2A
protein glycosylation (GO:0006486)	3	130	0.00420872	0.0636845	0	0	9.96298	54.5034	PGM3;PLOD2;B4GALT5
cytokine-mediated signaling pathway (GO:0019221)	6	621	0.00435524	0.0642119	0	0	4.28714	23.3065	EDA;CXCL1;PTGS2;B2M;OASL;TNFSF13B
antibacterial humoral response (GO:0019731)	2	44	0.00541877	0.0778948	0	0	19.75	103.053	DEFA4;CAMP
positive regulation of response to stimulus (GO:0048584)	2	46	0.00590974	0.0828805	0	0	18.8504	96.7242	ARG2;B2M
regulation of DNA binding (GO:0051101)	2	47	0.00616259	0.0843688	0	0	18.4306	93.7978	HMGB2;PLAUR
response to lipopolysaccharide (GO:0032496)	3	159	0.0073519	0.0980046	0	0	8.09902	39.7888	DEFA4;HMGB2;CXCL1
negative regulation of BMP signaling pathway (GO:0030514)	2	52	0.00749948	0.0980046	0	0	16.5833	81.1409	SMURF2;ACVR2A
cellular response to oxygen-containing compound (GO:1901701)	4	323	0.00857894	0.107275	0	0	5.35123	25.4636	DEFA4;HMGB2;LCOR;CXCL1
arachidonic acid metabolic process (GO:0019369)	2	57	0.00895516	0.107275	0	0	15.072	71.0723	CYP1B1;PTGS2
regulation of bone mineralization (GO:0030500)	2	57	0.00895516	0.107275	0	0	15.072	71.0723	SRGN;ACVR2A
icosanoid metabolic process (GO:0006690)	2	57	0.00895516	0.107275	0	0	15.072	71.0723	CYP1B1;PTGS2
phospholipid transport (GO:0015914)	2	59	0.00957001	0.107406	0	0	14.5417	67.606	ABCA1;ATP8B4
positive regulation of cytokine production (GO:0001819)	4	335	0.00971911	0.107406	0	0	5.15408	23.8823	CYP1B1;CD226;PTGS2;CD200
regulation of neurogenesis (GO:0050767)	2	62	0.0105266	0.107406	0	0	13.8125	62.9001	HMGB2;B2M
supramolecular fiber organization (GO:0097435)	4	351	0.0113873	0.107406	0	0	4.91242	21.9843	COL17A1;CYP1B1;PLOD2;B2M
regulation of ribonuclease activity (GO:0060700)	1	5	0.0124388	0.107406	0	0	101.765	446.438	OASL
positive regulation of cardiac muscle contraction (GO:0060452)	1	5	0.0124388	0.107406	0	0	101.765	446.438	RGS2
negative regulation of cysteine-type endopeptidase activity involved in apoptotic signaling pathway (GO:2001268)	1	5	0.0124388	0.107406	0	0	101.765	446.438	PLAUR
antifungal humoral response (GO:0019732)	1	5	0.0124388	0.107406	0	0	101.765	446.438	DEFA4
positive regulation of fertilization (GO:1905516)	1	5	0.0124388	0.107406	0	0	101.765	446.438	LHFPL2
positive regulation of heat generation (GO:0031652)	1	5	0.0124388	0.107406	0	0	101.765	446.438	PTGS2
regulation of fever generation (GO:0031620)	1	5	0.0124388	0.107406	0	0	101.765	446.438	PTGS2
cellular response to nicotine (GO:0071316)	1	5	0.0124388	0.107406	0	0	101.765	446.438	B2M
negative regulation of T cell migration (GO:2000405)	1	5	0.0124388	0.107406	0	0	101.765	446.438	CD200
positive regulation of prostaglandin biosynthetic process (GO:0031394)	1	5	0.0124388	0.107406	0	0	101.765	446.438	PTGS2
ubiquitin-dependent SMAD protein catabolic process (GO:0030579)	1	5	0.0124388	0.107406	0	0	101.765	446.438	SMURF2
interferon-gamma-mediated signaling pathway (GO:0060333)	2	68	0.0125609	0.107406	0	0	12.553	54.9467	B2M;OASL
sterol metabolic process (GO:0016125)	2	70	0.0132742	0.107406	0	0	12.1826	52.6524	ABCA1;CYP1B1
negative regulation of cell adhesion (GO:0007162)	2	73	0.0143765	0.107406	0	0	11.6661	49.4894	ADAMDEC1;CYP1B1
negative regulation of cell population proliferation (GO:0008285)	4	379	0.0147316	0.107406	0	0	4.53913	19.145	CYP1B1;CXCL1;B2M;CD200
regulation of inflammatory response (GO:0050727)	3	206	0.0147988	0.107406	0	0	6.2091	26.1602	TNFAIP6;PTGS2;CD200
positive regulation of activin receptor signaling pathway (GO:0032927)	1	6	0.0149083	0.107406	0	0	81.4082	342.39	ACVR2A
amino-acid betaine transport (GO:0015838)	1	6	0.0149083	0.107406	0	0	81.4082	342.39	SLC22A4
positive regulation of fever generation (GO:0031622)	1	6	0.0149083	0.107406	0	0	81.4082	342.39	PTGS2
carnitine transport (GO:0015879)	1	6	0.0149083	0.107406	0	0	81.4082	342.39	SLC22A4
positive regulation of natural killer cell mediated cytotoxicity directed against tumor cell target (GO:0002860)	1	6	0.0149083	0.107406	0	0	81.4082	342.39	CD226
positive regulation of natural killer cell mediated immune response to tumor cell (GO:0002857)	1	6	0.0149083	0.107406	0	0	81.4082	342.39	CD226
cellular response to iron ion (GO:0071281)	1	6	0.0149083	0.107406	0	0	81.4082	342.39	B2M
regulation of immunoglobulin mediated immune response (GO:0002889)	1	6	0.0149083	0.107406	0	0	81.4082	342.39	CD226
positive regulation of receptor binding (GO:1900122)	1	6	0.0149083	0.107406	0	0	81.4082	342.39	B2M
regulation of BMP signaling pathway (GO:0030510)	2	76	0.0155172	0.107406	0	0	11.1914	46.6214	SMURF2;ACVR2A
negative regulation of NF-kappaB transcription factor activity (GO:0032088)	2	79	0.0166955	0.107406	0	0	10.7538	44.0111	CYP1B1;CD200
negative regulation of cellular response to growth factor stimulus (GO:0090288)	2	80	0.0170965	0.107406	0	0	10.6154	43.1927	SMURF2;ACVR2A
arginine catabolic process (GO:0006527)	1	7	0.0173717	0.107406	0	0	67.8367	274.936	ARG2
axon ensheathment in central nervous system (GO:0032291)	1	7	0.0173717	0.107406	0	0	67.8367	274.936	B4GALT5
response to host defenses (GO:0052200)	1	7	0.0173717	0.107406	0	0	67.8367	274.936	B2M
positive regulation of mast cell activation (GO:0033005)	1	7	0.0173717	0.107406	0	0	67.8367	274.936	CD226
positive regulation of natural killer cell cytokine production (GO:0002729)	1	7	0.0173717	0.107406	0	0	67.8367	274.936	CD226
positive regulation of striated muscle contraction (GO:0045989)	1	7	0.0173717	0.107406	0	0	67.8367	274.936	RGS2
positive regulation of trophoblast cell migration (GO:1901165)	1	7	0.0173717	0.107406	0	0	67.8367	274.936	SMURF2
positive regulation of unsaturated fatty acid biosynthetic process (GO:2001280)	1	7	0.0173717	0.107406	0	0	67.8367	274.936	PTGS2
regulation of natural killer cell cytokine production (GO:0002727)	1	7	0.0173717	0.107406	0	0	67.8367	274.936	CD226
regulation of natural killer cell mediated cytotoxicity directed against tumor cell target (GO:0002858)	1	7	0.0173717	0.107406	0	0	67.8367	274.936	CD226
modulation by symbiont of host defense response (GO:0052031)	1	7	0.0173717	0.107406	0	0	67.8367	274.936	B2M
regulation of prostaglandin biosynthetic process (GO:0031392)	1	7	0.0173717	0.107406	0	0	67.8367	274.936	PTGS2
platelet dense granule organization (GO:0060155)	1	7	0.0173717	0.107406	0	0	67.8367	274.936	ABCA1
long-chain fatty acid metabolic process (GO:0001676)	2	83	0.0183241	0.109632	0	0	10.2207	40.878	CYP1B1;PTGS2
antigen processing and presentation of endogenous peptide antigen via MHC class I (GO:0019885)	1	8	0.0198292	0.109632	0	0	58.1429	227.955	B2M
antigen processing and presentation of exogenous peptide antigen via MHC class I, TAP-independent (GO:0002480)	1	8	0.0198292	0.109632	0	0	58.1429	227.955	B2M
aspartate family amino acid biosynthetic process (GO:0009067)	1	8	0.0198292	0.109632	0	0	58.1429	227.955	PLOD2
regulation of Cdc42 protein signal transduction (GO:0032489)	1	8	0.0198292	0.109632	0	0	58.1429	227.955	ABCA1
positive regulation of homotypic cell-cell adhesion (GO:0034112)	1	8	0.0198292	0.109632	0	0	58.1429	227.955	PLAUR
negative regulation of macrophage migration (GO:1905522)	1	8	0.0198292	0.109632	0	0	58.1429	227.955	CD200
negative regulation of muscle hypertrophy (GO:0014741)	1	8	0.0198292	0.109632	0	0	58.1429	227.955	RGS2
negative regulation of phospholipase activity (GO:0010519)	1	8	0.0198292	0.109632	0	0	58.1429	227.955	RGS2
peptidyl-lysine hydroxylation (GO:0017185)	1	8	0.0198292	0.109632	0	0	58.1429	227.955	PLOD2
natural killer cell differentiation (GO:0001779)	1	8	0.0198292	0.109632	0	0	58.1429	227.955	NFIL3
quaternary ammonium group transport (GO:0015697)	1	9	0.0222806	0.111948	0	0	50.8724	193.521	SLC22A4
negative regulation of lipase activity (GO:0060192)	1	9	0.0222806	0.111948	0	0	50.8724	193.521	RGS2
histone phosphorylation (GO:0016572)	1	9	0.0222806	0.111948	0	0	50.8724	193.521	CCNA2
positive regulation of megakaryocyte differentiation (GO:0045654)	1	9	0.0222806	0.111948	0	0	50.8724	193.521	HMGB2
regulation of fertilization (GO:0080154)	1	9	0.0222806	0.111948	0	0	50.8724	193.521	LHFPL2
ornithine metabolic process (GO:0006591)	1	9	0.0222806	0.111948	0	0	50.8724	193.521	ARG2
development of primary female sexual characteristics (GO:0046545)	1	9	0.0222806	0.111948	0	0	50.8724	193.521	LHFPL2
DNA topological change (GO:0006265)	1	9	0.0222806	0.111948	0	0	50.8724	193.521	HMGB2
positive regulation of DNA-binding transcription factor activity (GO:0051091)	3	246	0.0235721	0.111948	0	0	5.17652	19.4	EDA;ANXA3;CD200
regulation of receptor binding (GO:1900120)	1	10	0.0247259	0.111948	0	0	45.2177	167.301	B2M
negative regulation of cell adhesion mediated by integrin (GO:0033629)	1	10	0.0247259	0.111948	0	0	45.2177	167.301	CYP1B1
negative regulation of cholesterol storage (GO:0010887)	1	10	0.0247259	0.111948	0	0	45.2177	167.301	ABCA1
negative regulation of inclusion body assembly (GO:0090084)	1	10	0.0247259	0.111948	0	0	45.2177	167.301	SACS
negative regulation of leukocyte migration (GO:0002686)	1	10	0.0247259	0.111948	0	0	45.2177	167.301	CD200
response to laminar fluid shear stress (GO:0034616)	1	10	0.0247259	0.111948	0	0	45.2177	167.301	ABCA1
negative regulation of receptor binding (GO:1900121)	1	10	0.0247259	0.111948	0	0	45.2177	167.301	B2M
positive regulation of RIG-I signaling pathway (GO:1900246)	1	10	0.0247259	0.111948	0	0	45.2177	167.301	OASL
membrane lipid catabolic process (GO:0046466)	1	10	0.0247259	0.111948	0	0	45.2177	167.301	CYP1B1
regulation of macrophage migration (GO:1905521)	1	10	0.0247259	0.111948	0	0	45.2177	167.301	CD200
regulation of mast cell activation (GO:0033003)	1	10	0.0247259	0.111948	0	0	45.2177	167.301	CD226
omega-hydroxylase P450 pathway (GO:0097267)	1	10	0.0247259	0.111948	0	0	45.2177	167.301	CYP1B1
urea cycle (GO:0000050)	1	10	0.0247259	0.111948	0	0	45.2177	167.301	ARG2
modulation by symbiont of host process (GO:0044003)	1	10	0.0247259	0.111948	0	0	45.2177	167.301	B2M
positive regulation of vasculature development (GO:1904018)	2	102	0.0269177	0.114853	0	0	8.27083	29.8988	ANXA3;CYP1B1
negative regulation of lymphocyte migration (GO:2000402)	1	11	0.0271653	0.114853	0	0	40.6939	146.735	CD200
regulation of cysteine-type endopeptidase activity involved in apoptotic signaling pathway (GO:2001267)	1	11	0.0271653	0.114853	0	0	40.6939	146.735	PLAUR
regulation of inclusion body assembly (GO:0090083)	1	11	0.0271653	0.114853	0	0	40.6939	146.735	SACS
central nervous system myelination (GO:0022010)	1	11	0.0271653	0.114853	0	0	40.6939	146.735	B4GALT5
cyclooxygenase pathway (GO:0019371)	1	11	0.0271653	0.114853	0	0	40.6939	146.735	PTGS2
UDP-N-acetylglucosamine biosynthetic process (GO:0006048)	1	11	0.0271653	0.114853	0	0	40.6939	146.735	PGM3
V(D)J recombination (GO:0033151)	1	11	0.0271653	0.114853	0	0	40.6939	146.735	HMGB2
regulation of phospholipase activity (GO:0010517)	1	11	0.0271653	0.114853	0	0	40.6939	146.735	RGS2
negative regulation of cardiac muscle hypertrophy (GO:0010614)	1	12	0.0295988	0.117614	0	0	36.9926	130.215	RGS2
amino sugar biosynthetic process (GO:0046349)	1	12	0.0295988	0.117614	0	0	36.9926	130.215	PGM3
hemidesmosome assembly (GO:0031581)	1	12	0.0295988	0.117614	0	0	36.9926	130.215	COL17A1
intrinsic apoptotic signaling pathway in response to oxidative stress (GO:0008631)	1	12	0.0295988	0.117614	0	0	36.9926	130.215	CYP1B1
phospholipid efflux (GO:0033700)	1	12	0.0295988	0.117614	0	0	36.9926	130.215	ABCA1
phospholipid homeostasis (GO:0055091)	1	12	0.0295988	0.117614	0	0	36.9926	130.215	ABCA1
negative regulation of transmembrane receptor protein serine	threonine kinase signaling pathway (GO:0090101)	2	108	0.0299105	0.117614	0	0	7.80031	27.3756	SMURF2;ACVR2A
relaxation of cardiac muscle (GO:0055119)	1	13	0.0320262	0.117614	0	0	33.9082	116.685	RGS2
negative regulation of macrophage derived foam cell differentiation (GO:0010745)	1	13	0.0320262	0.117614	0	0	33.9082	116.685	ABCA1
high-density lipoprotein particle assembly (GO:0034380)	1	13	0.0320262	0.117614	0	0	33.9082	116.685	ABCA1
response to iron ion (GO:0010039)	1	13	0.0320262	0.117614	0	0	33.9082	116.685	B2M
intracellular sterol transport (GO:0032366)	1	13	0.0320262	0.117614	0	0	33.9082	116.685	ABCA1
regulation of homotypic cell-cell adhesion (GO:0034110)	1	13	0.0320262	0.117614	0	0	33.9082	116.685	PLAUR
central nervous system neuron axonogenesis (GO:0021955)	1	13	0.0320262	0.117614	0	0	33.9082	116.685	B4GALT5
UDP-N-acetylglucosamine metabolic process (GO:0006047)	1	13	0.0320262	0.117614	0	0	33.9082	116.685	PGM3
positive regulation of angiogenesis (GO:0045766)	2	116	0.0340965	0.117614	0	0	7.25	24.4946	ANXA3;CYP1B1
tumor necrosis factor-mediated signaling pathway (GO:0033209)	2	116	0.0340965	0.117614	0	0	7.25	24.4946	EDA;TNFSF13B
negative regulation of bone mineralization (GO:0030502)	1	14	0.0344477	0.117614	0	0	31.2983	105.422	SRGN
positive regulation of brown fat cell differentiation (GO:0090336)	1	14	0.0344477	0.117614	0	0	31.2983	105.422	PTGS2
negative regulation of cell activation (GO:0050866)	1	14	0.0344477	0.117614	0	0	31.2983	105.422	CD200
antigen processing and presentation of endogenous peptide antigen (GO:0002483)	1	14	0.0344477	0.117614	0	0	31.2983	105.422	B2M
regulation of trophoblast cell migration (GO:1901163)	1	14	0.0344477	0.117614	0	0	31.2983	105.422	SMURF2
relaxation of muscle (GO:0090075)	1	14	0.0344477	0.117614	0	0	31.2983	105.422	RGS2
negative regulation of neuroinflammatory response (GO:0150079)	1	14	0.0344477	0.117614	0	0	31.2983	105.422	CD200
retinal metabolic process (GO:0042574)	1	14	0.0344477	0.117614	0	0	31.2983	105.422	CYP1B1
secretion (GO:0046903)	1	14	0.0344477	0.117614	0	0	31.2983	105.422	SLC22A4
cellular response to low-density lipoprotein particle stimulus (GO:0071404)	1	14	0.0344477	0.117614	0	0	31.2983	105.422	ABCA1
sulfate transport (GO:0008272)	1	14	0.0344477	0.117614	0	0	31.2983	105.422	SLC26A8
positive regulation of T cell receptor signaling pathway (GO:0050862)	1	14	0.0344477	0.117614	0	0	31.2983	105.422	CD226
NAD biosynthesis via nicotinamide riboside salvage pathway (GO:0034356)	1	14	0.0344477	0.117614	0	0	31.2983	105.422	PTGS2
cellular response to interferon-gamma (GO:0071346)	2	121	0.0368224	0.117614	0	0	6.94363	22.9254	B2M;OASL
positive regulation of acute inflammatory response (GO:0002675)	1	15	0.0368633	0.117614	0	0	29.0612	95.9177	PTGS2
fibrinolysis (GO:0042730)	1	15	0.0368633	0.117614	0	0	29.0612	95.9177	PLAUR
ganglioside biosynthetic process (GO:0001574)	1	15	0.0368633	0.117614	0	0	29.0612	95.9177	B4GALT5
glucosamine-containing compound metabolic process (GO:1901071)	1	15	0.0368633	0.117614	0	0	29.0612	95.9177	PGM3
negative regulation of leukocyte activation (GO:0002695)	1	15	0.0368633	0.117614	0	0	29.0612	95.9177	CD200
interleukin-27-mediated signaling pathway (GO:0070106)	1	15	0.0368633	0.117614	0	0	29.0612	95.9177	OASL
intracellular cholesterol transport (GO:0032367)	1	15	0.0368633	0.117614	0	0	29.0612	95.9177	ABCA1
positive regulation of pattern recognition receptor signaling pathway (GO:0062208)	1	15	0.0368633	0.117614	0	0	29.0612	95.9177	OASL
lipoxygenase pathway (GO:0019372)	1	15	0.0368633	0.117614	0	0	29.0612	95.9177	PTGS2
central nervous system neuron development (GO:0021954)	1	15	0.0368633	0.117614	0	0	29.0612	95.9177	B4GALT5
prostanoid biosynthetic process (GO:0046457)	1	15	0.0368633	0.117614	0	0	29.0612	95.9177	PTGS2
protein hydroxylation (GO:0018126)	1	15	0.0368633	0.117614	0	0	29.0612	95.9177	PLOD2
cellular response to organic substance (GO:0071310)	2	123	0.0379356	0.117614	0	0	6.82817	22.3408	CYP1B1;ACVR2A
extracellular matrix organization (GO:0030198)	3	300	0.0390401	0.117614	0	0	4.22373	13.6982	COL17A1;CYP1B1;PLOD2
platelet degranulation (GO:0002576)	2	125	0.0390617	0.117614	0	0	6.71646	21.7789	SRGN;LHFPL2
regulation of activin receptor signaling pathway (GO:0032925)	1	16	0.0392729	0.117614	0	0	27.1224	87.8013	ACVR2A
apoptotic DNA fragmentation (GO:0006309)	1	16	0.0392729	0.117614	0	0	27.1224	87.8013	HMGB2
body fluid secretion (GO:0007589)	1	16	0.0392729	0.117614	0	0	27.1224	87.8013	SLC22A4
negative regulation of macrophage activation (GO:0043031)	1	16	0.0392729	0.117614	0	0	27.1224	87.8013	CD200
positive regulation of immunoglobulin mediated immune response (GO:0002891)	1	16	0.0392729	0.117614	0	0	27.1224	87.8013	CD226
regulation of cholesterol storage (GO:0010885)	1	16	0.0392729	0.117614	0	0	27.1224	87.8013	ABCA1
killing by host of symbiont cells (GO:0051873)	1	16	0.0392729	0.117614	0	0	27.1224	87.8013	CAMP
regulation of leukocyte activation (GO:0002694)	1	16	0.0392729	0.117614	0	0	27.1224	87.8013	CD200
odontogenesis of dentin-containing tooth (GO:0042475)	1	16	0.0392729	0.117614	0	0	27.1224	87.8013	EDA
oligodendrocyte development (GO:0014003)	1	16	0.0392729	0.117614	0	0	27.1224	87.8013	B4GALT5
innate immune response (GO:0045087)	3	302	0.0396921	0.118254	0	0	4.19505	13.5358	DEFA4;B2M;CAMP
regulation of stem cell proliferation (GO:0072091)	1	17	0.0416767	0.122893	0	0	25.426	80.7992	HMGB2
reverse cholesterol transport (GO:0043691)	1	17	0.0416767	0.122893	0	0	25.426	80.7992	ABCA1
transmembrane receptor protein serine	threonine kinase signaling pathway (GO:0007178)	2	133	0.0436919	0.126029	0	0	6.30375	19.7345	SMURF2;ACVR2A
positive regulation of cell migration involved in sprouting angiogenesis (GO:0090050)	1	18	0.0440745	0.126029	0	0	23.9292	74.7039	PTGS2
positive regulation of CREB transcription factor activity (GO:0032793)	1	18	0.0440745	0.126029	0	0	23.9292	74.7039	CD200
regulation of brown fat cell differentiation (GO:0090335)	1	18	0.0440745	0.126029	0	0	23.9292	74.7039	PTGS2
neuron maturation (GO:0042551)	1	18	0.0440745	0.126029	0	0	23.9292	74.7039	B4GALT5
DNA conformation change (GO:0071103)	1	18	0.0440745	0.126029	0	0	23.9292	74.7039	HMGB2
organic substance transport (GO:0071702)	2	136	0.0454787	0.126029	0	0	6.16169	19.0428	SLC22A4;ABCA1
epoxygenase P450 pathway (GO:0019373)	1	19	0.0464665	0.126029	0	0	22.5986	69.3558	CYP1B1
activin receptor signaling pathway (GO:0032924)	1	19	0.0464665	0.126029	0	0	22.5986	69.3558	ACVR2A
regulation of RIG-I signaling pathway (GO:0039535)	1	19	0.0464665	0.126029	0	0	22.5986	69.3558	OASL
regulation of T cell cytokine production (GO:0002724)	1	19	0.0464665	0.126029	0	0	22.5986	69.3558	B2M
negative regulation of immune system process (GO:0002683)	1	19	0.0464665	0.126029	0	0	22.5986	69.3558	CD200
carbohydrate derivative catabolic process (GO:1901136)	1	19	0.0464665	0.126029	0	0	22.5986	69.3558	BPGM
negative regulation of nervous system development (GO:0051961)	1	19	0.0464665	0.126029	0	0	22.5986	69.3558	B2M
positive regulation of leukocyte activation (GO:0002696)	1	19	0.0464665	0.126029	0	0	22.5986	69.3558	CD226
nucleotide-sugar biosynthetic process (GO:0009226)	1	19	0.0464665	0.126029	0	0	22.5986	69.3558	PGM3
prostaglandin biosynthetic process (GO:0001516)	1	19	0.0464665	0.126029	0	0	22.5986	69.3558	PTGS2
protein targeting to lysosome (GO:0006622)	1	20	0.0488525	0.126533	0	0	21.4082	64.6301	SNX16
regulation of T cell migration (GO:2000404)	1	20	0.0488525	0.126533	0	0	21.4082	64.6301	CD200
positive regulation of embryonic development (GO:0040019)	1	20	0.0488525	0.126533	0	0	21.4082	64.6301	B4GALT5
positive regulation of heart contraction (GO:0045823)	1	20	0.0488525	0.126533	0	0	21.4082	64.6301	RGS2
negative regulation of lipid storage (GO:0010888)	1	20	0.0488525	0.126533	0	0	21.4082	64.6301	ABCA1
cellular modified amino acid biosynthetic process (GO:0042398)	1	20	0.0488525	0.126533	0	0	21.4082	64.6301	PLOD2
positive regulation of natural killer cell mediated cytotoxicity (GO:0045954)	1	20	0.0488525	0.126533	0	0	21.4082	64.6301	CD226
organic cation transport (GO:0015695)	1	20	0.0488525	0.126533	0	0	21.4082	64.6301	SLC22A4
xenobiotic transport (GO:0042908)	1	20	0.0488525	0.126533	0	0	21.4082	64.6301	SLC22A4
early endosome to late endosome transport (GO:0045022)	1	20	0.0488525	0.126533	0	0	21.4082	64.6301	SNX16
Ras protein signal transduction (GO:0007265)	2	142	0.0491322	0.126686	0	0	5.89583	17.7656	CCNA2;CTNNAL1
negative regulation of DNA-binding transcription factor activity (GO:0043433)	2	143	0.0497513	0.12771	0	0	5.85372	17.5654	CYP1B1;CD200
positive regulation of antigen receptor-mediated signaling pathway (GO:0050857)	1	21	0.0512328	0.128641	0	0	20.3367	60.4281	CD226
retinol metabolic process (GO:0042572)	1	21	0.0512328	0.128641	0	0	20.3367	60.4281	CYP1B1
cellular response to estradiol stimulus (GO:0071392)	1	21	0.0512328	0.128641	0	0	20.3367	60.4281	LCOR
positive regulation of T cell cytokine production (GO:0002726)	1	21	0.0512328	0.128641	0	0	20.3367	60.4281	B2M
NAD biosynthetic process (GO:0009435)	1	21	0.0512328	0.128641	0	0	20.3367	60.4281	PTGS2
negative regulation of cellular process (GO:0048523)	4	566	0.0525875	0.131469	0	0	2.99985	8.83538	ADAMDEC1;CYP1B1;CXCL1;CD200
positive regulation of hydrolase activity (GO:0051345)	2	149	0.053525	0.131727	0	0	5.6131	16.4329	HMGB2;CD200
negative regulation of biomineral tissue development (GO:0070168)	1	22	0.0536072	0.131727	0	0	19.3673	56.6702	SRGN
amino acid import (GO:0043090)	1	22	0.0536072	0.131727	0	0	19.3673	56.6702	SLC22A4
membrane lipid metabolic process (GO:0006643)	1	22	0.0536072	0.131727	0	0	19.3673	56.6702	CYP1B1
cellular response to organic cyclic compound (GO:0071407)	2	150	0.0541637	0.132528	0	0	5.57489	16.255	CYP1B1;LCOR
positive regulation of multicellular organismal process (GO:0051240)	3	345	0.0550388	0.134099	0	0	3.65957	10.6117	ABCA1;SMURF2;B4GALT5
negative regulation of G protein-coupled receptor signaling pathway (GO:0045744)	1	23	0.0559758	0.13467	0	0	18.4861	53.2924	RGS2
positive regulation of natural killer cell mediated immunity (GO:0002717)	1	23	0.0559758	0.13467	0	0	18.4861	53.2924	CD226
DNA catabolic process, endonucleolytic (GO:0000737)	1	23	0.0559758	0.13467	0	0	18.4861	53.2924	HMGB2
amino acid import across plasma membrane (GO:0089718)	1	24	0.0583386	0.135808	0	0	17.6815	50.2417	SLC22A4
apoptotic nuclear changes (GO:0030262)	1	24	0.0583386	0.135808	0	0	17.6815	50.2417	HMGB2
regulation of cardiac muscle hypertrophy (GO:0010611)	1	24	0.0583386	0.135808	0	0	17.6815	50.2417	RGS2
regulation of cellular response to transforming growth factor beta stimulus (GO:1903844)	1	24	0.0583386	0.135808	0	0	17.6815	50.2417	SMURF2
negative regulation of neuron differentiation (GO:0045665)	1	24	0.0583386	0.135808	0	0	17.6815	50.2417	B2M
negative regulation of ossification (GO:0030279)	1	24	0.0583386	0.135808	0	0	17.6815	50.2417	SRGN
cholesterol efflux (GO:0033344)	1	24	0.0583386	0.135808	0	0	17.6815	50.2417	ABCA1
defense response to fungus (GO:0050832)	1	24	0.0583386	0.135808	0	0	17.6815	50.2417	DEFA4
organonitrogen compound biosynthetic process (GO:1901566)	2	158	0.05937	0.137652	0	0	5.28686	14.9299	ARG2;B4GALT5
positive regulation of ERBB signaling pathway (GO:1901186)	1	25	0.0606955	0.1396	0	0	16.9439	47.4748	PLAUR
positive regulation of release of cytochrome c from mitochondria (GO:0090200)	1	25	0.0606955	0.1396	0	0	16.9439	47.4748	PLAUR
negative regulation of cell development (GO:0010721)	1	26	0.0630467	0.143857	0	0	16.2653	44.9553	B2M
DNA geometric change (GO:0032392)	1	26	0.0630467	0.143857	0	0	16.2653	44.9553	HMGB2
positive regulation of BMP signaling pathway (GO:0030513)	1	27	0.0653922	0.146877	0	0	15.6389	42.6529	ACVR2A
camera-type eye development (GO:0043010)	1	27	0.0653922	0.146877	0	0	15.6389	42.6529	CYP1B1
cellular lipid catabolic process (GO:0044242)	1	27	0.0653922	0.146877	0	0	15.6389	42.6529	CYP1B1
positive regulation of nitric oxide biosynthetic process (GO:0045429)	1	27	0.0653922	0.146877	0	0	15.6389	42.6529	PTGS2
carbohydrate derivative biosynthetic process (GO:1901137)	1	28	0.0677318	0.149218	0	0	15.059	40.5417	B4GALT5
keratan sulfate biosynthetic process (GO:0018146)	1	28	0.0677318	0.149218	0	0	15.059	40.5417	B4GALT5
positive regulation of nitric oxide metabolic process (GO:1904407)	1	28	0.0677318	0.149218	0	0	15.059	40.5417	PTGS2
sulfur compound transport (GO:0072348)	1	28	0.0677318	0.149218	0	0	15.059	40.5417	SLC26A8
protein localization to lysosome (GO:0061462)	1	28	0.0677318	0.149218	0	0	15.059	40.5417	SNX16
transition metal ion homeostasis (GO:0055076)	1	29	0.0700658	0.152478	0	0	14.5204	38.5999	B2M
mismatch repair (GO:0006298)	1	29	0.0700658	0.152478	0	0	14.5204	38.5999	MLH3
dicarboxylic acid transport (GO:0006835)	1	29	0.0700658	0.152478	0	0	14.5204	38.5999	SLC26A8
positive regulation of developmental process (GO:0051094)	2	177	0.072386	0.152478	0	0	4.70833	12.3629	SMURF2;B4GALT5
positive regulation of B cell proliferation (GO:0030890)	1	30	0.072394	0.152478	0	0	14.019	36.8087	TNFSF13B
estrogen metabolic process (GO:0008210)	1	30	0.072394	0.152478	0	0	14.019	36.8087	CYP1B1
heterotypic cell-cell adhesion (GO:0034113)	1	30	0.072394	0.152478	0	0	14.019	36.8087	CD200
long-chain fatty acid biosynthetic process (GO:0042759)	1	30	0.072394	0.152478	0	0	14.019	36.8087	PTGS2
CENP-A containing chromatin organization (GO:0061641)	1	30	0.072394	0.152478	0	0	14.019	36.8087	CENPQ
CENP-A containing nucleosome assembly (GO:0034080)	1	30	0.072394	0.152478	0	0	14.019	36.8087	CENPQ
regulation of macrophage activation (GO:0043030)	1	30	0.072394	0.152478	0	0	14.019	36.8087	CD200
regulation of natural killer cell mediated cytotoxicity (GO:0042269)	1	30	0.072394	0.152478	0	0	14.019	36.8087	CD226
regulated exocytosis (GO:0045055)	2	180	0.0745196	0.154539	0	0	4.62828	12.0182	SRGN;LHFPL2
regulation of transmembrane receptor protein serine	threonine kinase signaling pathway (GO:0090092)	1	31	0.0747165	0.154539	0	0	13.551	35.1521	SMURF2
negative regulation of interleukin-6 production (GO:0032715)	1	31	0.0747165	0.154539	0	0	13.551	35.1521	CD200
regulation of macrophage derived foam cell differentiation (GO:0010743)	1	31	0.0747165	0.154539	0	0	13.551	35.1521	ABCA1
prostaglandin metabolic process (GO:0006693)	1	31	0.0747165	0.154539	0	0	13.551	35.1521	PTGS2
negative regulation of cytokine production (GO:0001818)	2	182	0.0759533	0.156516	0	0	4.57639	11.7963	SRGN;CD200
regulation of cell migration involved in sprouting angiogenesis (GO:0090049)	1	32	0.0770333	0.156516	0	0	13.1132	33.616	PTGS2
hematopoietic progenitor cell differentiation (GO:0002244)	1	32	0.0770333	0.156516	0	0	13.1132	33.616	MLF1
positive regulation of receptor signaling pathway via STAT (GO:1904894)	1	32	0.0770333	0.156516	0	0	13.1132	33.616	CYP1B1
chromatin remodeling at centromere (GO:0031055)	1	32	0.0770333	0.156516	0	0	13.1132	33.616	CENPQ
antigen processing and presentation of peptide antigen via MHC class I (GO:0002474)	1	33	0.0793444	0.158413	0	0	12.7028	32.1884	B2M
keratan sulfate metabolic process (GO:0042339)	1	33	0.0793444	0.158413	0	0	12.7028	32.1884	B4GALT5
lytic vacuole organization (GO:0080171)	1	33	0.0793444	0.158413	0	0	12.7028	32.1884	ABCA1
positive regulation of receptor signaling pathway via JAK-STAT (GO:0046427)	1	33	0.0793444	0.158413	0	0	12.7028	32.1884	CYP1B1
primary alcohol metabolic process (GO:0034308)	1	33	0.0793444	0.158413	0	0	12.7028	32.1884	CYP1B1
positive regulation of epidermal growth factor receptor signaling pathway (GO:0045742)	1	34	0.0816498	0.161336	0	0	12.3173	30.8586	PLAUR
regulation of cell adhesion mediated by integrin (GO:0033628)	1	34	0.0816498	0.161336	0	0	12.3173	30.8586	CYP1B1
cell-substrate junction assembly (GO:0007044)	1	34	0.0816498	0.161336	0	0	12.3173	30.8586	COL17A1
regulation of T cell receptor signaling pathway (GO:0050856)	1	35	0.0839496	0.164187	0	0	11.9544	29.6174	CD226
negative regulation of neurogenesis (GO:0050768)	1	35	0.0839496	0.164187	0	0	11.9544	29.6174	B2M
cellular response to hydrogen peroxide (GO:0070301)	1	35	0.0839496	0.164187	0	0	11.9544	29.6174	CYP1B1
cellular response to tumor necrosis factor (GO:0071356)	2	194	0.0847375	0.165166	0	0	4.28776	10.583	EDA;TNFSF13B
positive regulation of bone mineralization (GO:0030501)	1	36	0.0862437	0.1653	0	0	11.6122	28.4567	ACVR2A
regulation of cardiac muscle contraction (GO:0055117)	1	36	0.0862437	0.1653	0	0	11.6122	28.4567	RGS2
retina homeostasis (GO:0001895)	1	36	0.0862437	0.1653	0	0	11.6122	28.4567	B2M
regulation of embryonic development (GO:0045995)	1	36	0.0862437	0.1653	0	0	11.6122	28.4567	B4GALT5
positive regulation of T cell mediated immunity (GO:0002711)	1	36	0.0862437	0.1653	0	0	11.6122	28.4567	B2M
endomembrane system organization (GO:0010256)	2	199	0.0884858	0.168563	0	0	4.17788	10.131	SRGN;ATP8B4
centromere complex assembly (GO:0034508)	1	37	0.0885322	0.168563	0	0	11.2891	27.3692	CENPQ
response to estradiol (GO:0032355)	1	38	0.0908151	0.171209	0	0	10.9835	26.3485	LCOR
histone exchange (GO:0043486)	1	38	0.0908151	0.171209	0	0	10.9835	26.3485	CENPQ
lysosome organization (GO:0007040)	1	38	0.0908151	0.171209	0	0	10.9835	26.3485	ABCA1
regulation of angiogenesis (GO:0045765)	2	203	0.09152	0.171974	0	0	4.09391	9.78934	ANXA3;CYP1B1
regulation of receptor-mediated endocytosis (GO:0048259)	1	39	0.0930924	0.172116	0	0	10.6939	25.389	B2M
negative regulation of protein secretion (GO:0050709)	1	39	0.0930924	0.172116	0	0	10.6939	25.389	CD200
odontogenesis (GO:0042476)	1	39	0.0930924	0.172116	0	0	10.6939	25.389	EDA
DNA replication-independent nucleosome assembly (GO:0006336)	1	39	0.0930924	0.172116	0	0	10.6939	25.389	CENPQ
endothelial cell migration (GO:0043542)	1	39	0.0930924	0.172116	0	0	10.6939	25.389	CYP1B1
negative regulation of blood coagulation (GO:0030195)	1	40	0.0953641	0.174632	0	0	10.4192	24.4856	PLAUR
positive regulation of ossification (GO:0045778)	1	40	0.0953641	0.174632	0	0	10.4192	24.4856	ACVR2A
regulation of nitric oxide biosynthetic process (GO:0045428)	1	40	0.0953641	0.174632	0	0	10.4192	24.4856	PTGS2
epithelial cell migration (GO:0010631)	1	41	0.0976302	0.175429	0	0	10.1582	23.6337	CYP1B1
regulation of release of cytochrome c from mitochondria (GO:0090199)	1	41	0.0976302	0.175429	0	0	10.1582	23.6337	PLAUR
positive regulation of biomineral tissue development (GO:0070169)	1	41	0.0976302	0.175429	0	0	10.1582	23.6337	ACVR2A
regulation of cell development (GO:0060284)	1	41	0.0976302	0.175429	0	0	10.1582	23.6337	HMGB2
response to growth factor (GO:0070848)	1	41	0.0976302	0.175429	0	0	10.1582	23.6337	ACVR2A
import into cell (GO:0098657)	1	41	0.0976302	0.175429	0	0	10.1582	23.6337	SLC22A4
negative regulation of inflammatory response (GO:0050728)	2	212	0.0984576	0.176365	0	0	3.91667	9.07934	TNFAIP6;CD200
nucleic acid-templated transcription (GO:0097659)	1	42	0.0998908	0.176957	0	0	9.90991	22.8292	MLF1
regulation of nervous system development (GO:0051960)	1	42	0.0998908	0.176957	0	0	9.90991	22.8292	HMGB2
negative regulation of multicellular organismal process (GO:0051241)	2	214	0.100019	0.176957	0	0	3.87932	8.93172	SRGN;RGS2
positive regulation of protein modification process (GO:0031401)	2	214	0.100019	0.176957	0	0	3.87932	8.93172	PLAUR;ACVR2A
anion transport (GO:0006820)	1	43	0.102146	0.178522	0	0	9.67347	22.0686	SLC26A8
positive regulation of leukocyte mediated cytotoxicity (GO:0001912)	1	43	0.102146	0.178522	0	0	9.67347	22.0686	CD226
development of primary male sexual characteristics (GO:0046546)	1	43	0.102146	0.178522	0	0	9.67347	22.0686	LHFPL2
natural killer cell activation (GO:0030101)	1	43	0.102146	0.178522	0	0	9.67347	22.0686	NFIL3
positive regulation of osteoblast differentiation (GO:0045669)	1	44	0.104395	0.181351	0	0	9.44803	21.3485	ACVR2A
positive regulation of receptor-mediated endocytosis (GO:0048260)	1	44	0.104395	0.181351	0	0	9.44803	21.3485	B2M
regulation of receptor signaling pathway via JAK-STAT (GO:0046425)	1	45	0.106639	0.183585	0	0	9.23284	20.6659	CYP1B1
amino acid transmembrane transport (GO:0003333)	1	45	0.106639	0.183585	0	0	9.23284	20.6659	SLC22A4
positive regulation of response to biotic stimulus (GO:0002833)	1	45	0.106639	0.183585	0	0	9.23284	20.6659	OASL
establishment of protein localization to extracellular region (GO:0035592)	1	46	0.108878	0.185221	0	0	9.02721	20.0181	ABCA1
regulation of B cell proliferation (GO:0030888)	1	46	0.108878	0.185221	0	0	9.02721	20.0181	TNFSF13B
negative regulation of tumor necrosis factor production (GO:0032720)	1	46	0.108878	0.185221	0	0	9.02721	20.0181	ARG2
vesicle organization (GO:0016050)	1	46	0.108878	0.185221	0	0	9.02721	20.0181	SRGN
negative regulation of nucleic acid-templated transcription (GO:1903507)	3	464	0.109625	0.185942	0	0	2.69844	5.96541	NFIL3;SMURF2;HMGB2
positive regulation of cell-cell adhesion (GO:0022409)	1	47	0.111111	0.186198	0	0	8.83052	19.4027	PLAUR
regulation of cellular metabolic process (GO:0031323)	1	47	0.111111	0.186198	0	0	8.83052	19.4027	CYP1B1
positive regulation of pathway-restricted SMAD protein phosphorylation (GO:0010862)	1	47	0.111111	0.186198	0	0	8.83052	19.4027	ACVR2A
regulation of cellular macromolecule biosynthetic process (GO:2000112)	3	468	0.111734	0.186198	0	0	2.67467	5.86191	CCNA2;NFIL3;MLF1
inflammatory response (GO:0006954)	2	230	0.112759	0.186198	0	0	3.60417	7.86612	TNFAIP6;CXCL1
positive regulation of blood vessel endothelial cell migration (GO:0043536)	1	48	0.113338	0.186198	0	0	8.64221	18.8174	PTGS2
positive regulation of endocytosis (GO:0045807)	1	48	0.113338	0.186198	0	0	8.64221	18.8174	B2M
negative regulation of MAP kinase activity (GO:0043407)	1	48	0.113338	0.186198	0	0	8.64221	18.8174	RGS2
negative regulation of tumor necrosis factor superfamily cytokine production (GO:1903556)	1	48	0.113338	0.186198	0	0	8.64221	18.8174	ARG2
myelination (GO:0042552)	1	48	0.113338	0.186198	0	0	8.64221	18.8174	B4GALT5
regulation of protein metabolic process (GO:0051246)	1	48	0.113338	0.186198	0	0	8.64221	18.8174	PLAUR
response to hydrogen peroxide (GO:0042542)	1	49	0.11556	0.18877	0	0	8.46173	18.2601	CYP1B1
secondary alcohol metabolic process (GO:1902652)	1	49	0.11556	0.18877	0	0	8.46173	18.2601	ABCA1
positive regulation of fat cell differentiation (GO:0045600)	1	51	0.119988	0.194895	0	0	8.12245	17.2226	PTGS2
cholesterol transport (GO:0030301)	1	51	0.119988	0.194895	0	0	8.12245	17.2226	ABCA1
amide biosynthetic process (GO:0043604)	1	52	0.122193	0.19681	0	0	7.96279	16.739	ARG2
regulation of intrinsic apoptotic signaling pathway (GO:2001242)	1	52	0.122193	0.19681	0	0	7.96279	16.739	PLAUR
protein homotetramerization (GO:0051289)	1	52	0.122193	0.19681	0	0	7.96279	16.739	B2M
regulation of cell population proliferation (GO:0042127)	4	764	0.123065	0.197661	0	0	2.19565	4.59998	HMGB2;CYP1B1;CXCL1;CD200
positive regulation of B cell activation (GO:0050871)	1	53	0.124393	0.198684	0	0	7.80926	16.2769	TNFSF13B
regulation of DNA replication (GO:0006275)	1	53	0.124393	0.198684	0	0	7.80926	16.2769	CCNA2
regulation of proteolysis (GO:0030162)	1	54	0.126588	0.198875	0	0	7.66153	15.835	PLAUR
regulation of cyclin-dependent protein kinase activity (GO:1904029)	1	54	0.126588	0.198875	0	0	7.66153	15.835	CCNA2
inorganic anion transport (GO:0015698)	1	54	0.126588	0.198875	0	0	7.66153	15.835	SLC26A8
negative regulation of viral genome replication (GO:0045071)	1	54	0.126588	0.198875	0	0	7.66153	15.835	OASL
regulation of megakaryocyte differentiation (GO:0045652)	1	54	0.126588	0.198875	0	0	7.66153	15.835	HMGB2
unsaturated fatty acid metabolic process (GO:0033559)	1	54	0.126588	0.198875	0	0	7.66153	15.835	CYP1B1
negative regulation of cysteine-type endopeptidase activity involved in apoptotic process (GO:0043154)	1	55	0.128778	0.201215	0	0	7.51927	15.412	PLAUR
glycoprotein metabolic process (GO:0009100)	1	55	0.128778	0.201215	0	0	7.51927	15.412	B4GALT5
blood vessel morphogenesis (GO:0048514)	1	56	0.130962	0.202973	0	0	7.38219	15.0069	CYP1B1
Rho protein signal transduction (GO:0007266)	1	56	0.130962	0.202973	0	0	7.38219	15.0069	CTNNAL1
chemokine-mediated signaling pathway (GO:0070098)	1	56	0.130962	0.202973	0	0	7.38219	15.0069	CXCL1
positive regulation of phosphorylation (GO:0042327)	2	253	0.131758	0.203659	0	0	3.27009	6.62777	PLAUR;ACVR2A
regulation of reactive oxygen species metabolic process (GO:2000377)	1	57	0.133141	0.204695	0	0	7.25	14.6185	CYP1B1
positive regulation of interferon-gamma production (GO:0032729)	1	57	0.133141	0.204695	0	0	7.25	14.6185	CD226
positive regulation of mitochondrion organization (GO:0010822)	1	58	0.135314	0.205835	0	0	7.12245	14.246	PLAUR
positive regulation of protein binding (GO:0032092)	1	58	0.135314	0.205835	0	0	7.12245	14.246	B2M
nucleosome assembly (GO:0006334)	1	58	0.135314	0.205835	0	0	7.12245	14.246	HMGB2
regulation of pathway-restricted SMAD protein phosphorylation (GO:0060393)	1	58	0.135314	0.205835	0	0	7.12245	14.246	ACVR2A
response to organic cyclic compound (GO:0014070)	1	60	0.139645	0.211304	0	0	6.88032	13.545	CYP1B1
cellular response to chemokine (GO:1990869)	1	60	0.139645	0.211304	0	0	6.88032	13.545	CXCL1
iron ion homeostasis (GO:0055072)	1	61	0.141802	0.213445	0	0	6.76531	13.2148	B2M
O-glycan processing (GO:0016266)	1	61	0.141802	0.213445	0	0	6.76531	13.2148	B4GALT5
regulation of protein phosphorylation (GO:0001932)	2	266	0.142807	0.214397	0	0	3.10701	6.04705	PLAUR;ACVR2A
protein deubiquitination (GO:0016579)	2	267	0.143665	0.214996	0	0	3.09513	6.00538	CCNA2;SMURF2
double-strand break repair via nonhomologous end joining (GO:0006303)	1	62	0.143954	0.214996	0	0	6.65406	12.8973	HMGB2
amyloid fibril formation (GO:1990000)	1	63	0.146101	0.216515	0	0	6.54641	12.5918	B2M
cell cycle G1	S phase transition (GO:0044843)	1	63	0.146101	0.216515	0	0	6.54641	12.5918	CCNA2
cellular response to reactive oxygen species (GO:0034614)	1	63	0.146101	0.216515	0	0	6.54641	12.5918	CYP1B1
protein secretion (GO:0009306)	1	64	0.148242	0.217447	0	0	6.44218	12.2975	ABCA1
negative regulation of intrinsic apoptotic signaling pathway (GO:2001243)	1	64	0.148242	0.217447	0	0	6.44218	12.2975	PLAUR
regulation of cilium assembly (GO:1902017)	1	64	0.148242	0.217447	0	0	6.44218	12.2975	TBC1D19
lipid homeostasis (GO:0055088)	1	64	0.148242	0.217447	0	0	6.44218	12.2975	ABCA1
regulation of RNA metabolic process (GO:0051252)	1	65	0.150378	0.218353	0	0	6.3412	12.014	OASL
BMP signaling pathway (GO:0030509)	1	65	0.150378	0.218353	0	0	6.3412	12.014	ACVR2A
cellular response to type I interferon (GO:0071357)	1	65	0.150378	0.218353	0	0	6.3412	12.014	OASL
type I interferon signaling pathway (GO:0060337)	1	65	0.150378	0.218353	0	0	6.3412	12.014	OASL
protein modification by small protein removal (GO:0070646)	2	276	0.151439	0.219338	0	0	2.99209	5.64779	CCNA2;SMURF2
protein N-linked glycosylation (GO:0006487)	1	67	0.154635	0.221734	0	0	6.14842	11.4772	PGM3
positive regulation of catabolic process (GO:0009896)	1	67	0.154635	0.221734	0	0	6.14842	11.4772	SMURF2
regulation of viral genome replication (GO:0045069)	1	67	0.154635	0.221734	0	0	6.14842	11.4772	OASL
regulation of epidermal growth factor receptor signaling pathway (GO:0042058)	1	67	0.154635	0.221734	0	0	6.14842	11.4772	PLAUR
negative regulation of cellular macromolecule biosynthetic process (GO:2000113)	3	547	0.156382	0.223659	0	0	2.27699	4.22484	NFIL3;SMURF2;HMGB2
negative regulation of transforming growth factor beta receptor signaling pathway (GO:0030512)	1	68	0.156756	0.223659	0	0	6.05635	11.2228	SMURF2
cell chemotaxis (GO:0060326)	1	69	0.158871	0.225558	0	0	5.96699	10.9772	HMGB2
cellular response to decreased oxygen levels (GO:0036294)	1	69	0.158871	0.225558	0	0	5.96699	10.9772	PTGS2
negative regulation of viral process (GO:0048525)	1	70	0.160981	0.226873	0	0	5.88021	10.74	OASL
neutrophil chemotaxis (GO:0030593)	1	70	0.160981	0.226873	0	0	5.88021	10.74	CXCL1
regulation of plasma membrane bounded cell projection assembly (GO:0120032)	1	70	0.160981	0.226873	0	0	5.88021	10.74	TBC1D19
protein tetramerization (GO:0051262)	1	71	0.163086	0.227057	0	0	5.79592	10.5108	B2M
fatty acid biosynthetic process (GO:0006633)	1	71	0.163086	0.227057	0	0	5.79592	10.5108	PTGS2
positive regulation of cellular protein localization (GO:1903829)	1	71	0.163086	0.227057	0	0	5.79592	10.5108	CENPQ
cellular response to BMP stimulus (GO:0071773)	1	71	0.163086	0.227057	0	0	5.79592	10.5108	ACVR2A
cholesterol homeostasis (GO:0042632)	1	71	0.163086	0.227057	0	0	5.79592	10.5108	ABCA1
negative regulation of epithelial cell proliferation (GO:0050680)	1	72	0.165186	0.228872	0	0	5.714	10.2891	B2M
sterol homeostasis (GO:0055092)	1	72	0.165186	0.228872	0	0	5.714	10.2891	ABCA1
regulation of Rho protein signal transduction (GO:0035023)	1	73	0.16728	0.229015	0	0	5.63435	10.0747	ABCA1
antigen processing and presentation of exogenous peptide antigen via MHC class I, TAP-dependent (GO:0002479)	1	73	0.16728	0.229015	0	0	5.63435	10.0747	B2M
granulocyte chemotaxis (GO:0071621)	1	73	0.16728	0.229015	0	0	5.63435	10.0747	CXCL1
response to molecule of bacterial origin (GO:0002237)	1	73	0.16728	0.229015	0	0	5.63435	10.0747	HMGB2
chromatin assembly (GO:0031497)	1	73	0.16728	0.229015	0	0	5.63435	10.0747	HMGB2
negative regulation of protein binding (GO:0032091)	1	74	0.16937	0.231324	0	0	5.55689	9.86721	B2M
positive regulation of immune response (GO:0050778)	1	75	0.171454	0.233064	0	0	5.48152	9.66634	CD226
positive regulation of lymphocyte proliferation (GO:0050671)	1	75	0.171454	0.233064	0	0	5.48152	9.66634	TNFSF13B
chloride transport (GO:0006821)	1	76	0.173533	0.235334	0	0	5.40816	9.47179	SLC26A8
positive regulation of endothelial cell proliferation (GO:0001938)	1	77	0.175607	0.235921	0	0	5.33673	9.28328	HMGB2
cholesterol metabolic process (GO:0008203)	1	77	0.175607	0.235921	0	0	5.33673	9.28328	ABCA1
neutrophil migration (GO:1990266)	1	77	0.175607	0.235921	0	0	5.33673	9.28328	CXCL1
regulation of organelle assembly (GO:1902115)	1	77	0.175607	0.235921	0	0	5.33673	9.28328	TBC1D19
negative regulation of apoptotic signaling pathway (GO:2001234)	1	78	0.177676	0.23649	0	0	5.26716	9.10056	PLAUR
protein modification process (GO:0036211)	1	78	0.177676	0.23649	0	0	5.26716	9.10056	PLOD2
antigen processing and presentation of exogenous peptide antigen via MHC class I (GO:0042590)	1	78	0.177676	0.23649	0	0	5.26716	9.10056	B2M
negative regulation of protein serine	threonine kinase activity (GO:0071901)	1	78	0.177676	0.23649	0	0	5.26716	9.10056	RGS2
regulation of ion transport (GO:0043269)	1	79	0.17974	0.238685	0	0	5.19937	8.92339	B2M
negative regulation of cellular component organization (GO:0051129)	1	80	0.181799	0.240862	0	0	5.1333	8.75153	SACS
cellular macromolecule biosynthetic process (GO:0034645)	2	314	0.1851	0.244607	0	0	2.6226	4.42394	MLF1;B4GALT5
regulation of cyclin-dependent protein serine	threonine kinase activity (GO:0000079)	1	82	0.185901	0.244607	0	0	5.00605	8.42288	CCNA2
regulation of G protein-coupled receptor signaling pathway (GO:0008277)	1	82	0.185901	0.244607	0	0	5.00605	8.42288	RGS2
epidermis development (GO:0008544)	1	83	0.187945	0.245053	0	0	4.94475	8.26568	COL17A1
glycoprotein biosynthetic process (GO:0009101)	1	83	0.187945	0.245053	0	0	4.94475	8.26568	B4GALT5
regulation of defense response (GO:0031347)	1	83	0.187945	0.245053	0	0	4.94475	8.26568	PTGS2
regulation of osteoblast differentiation (GO:0045667)	1	83	0.187945	0.245053	0	0	4.94475	8.26568	ACVR2A
lymphocyte differentiation (GO:0030098)	1	84	0.189983	0.24715	0	0	4.88493	8.11298	NFIL3
negative regulation of defense response (GO:0031348)	1	85	0.192017	0.248112	0	0	4.82653	7.9646	TNFAIP6
positive regulation of protein catabolic process (GO:0045732)	1	85	0.192017	0.248112	0	0	4.82653	7.9646	SMURF2
Wnt signaling pathway, planar cell polarity pathway (GO:0060071)	1	85	0.192017	0.248112	0	0	4.82653	7.9646	SMURF2
positive regulation of endothelial cell migration (GO:0010595)	1	86	0.194046	0.249054	0	0	4.76951	7.82038	ANXA3
regulation of interferon-gamma production (GO:0032649)	1	86	0.194046	0.249054	0	0	4.76951	7.82038	CD226
regulation of neuron death (GO:1901214)	1	86	0.194046	0.249054	0	0	4.76951	7.82038	CD200
regulation of establishment of planar polarity (GO:0090175)	1	88	0.198088	0.253676	0	0	4.65939	7.54377	SMURF2
regulation of endothelial cell migration (GO:0010594)	1	89	0.200101	0.255685	0	0	4.60622	7.41108	ANXA3
retinoid metabolic process (GO:0001523)	1	92	0.206113	0.261622	0	0	4.45369	7.03386	CYP1B1
regulation of endothelial cell proliferation (GO:0001936)	1	92	0.206113	0.261622	0	0	4.45369	7.03386	HMGB2
positive regulation of transmembrane receptor protein serine	threonine kinase signaling pathway (GO:0090100)	1	92	0.206113	0.261622	0	0	4.45369	7.03386	ACVR2A
regulation of epithelial cell proliferation (GO:0050678)	1	93	0.208106	0.263191	0	0	4.40506	6.91464	B2M
negative regulation of cell death (GO:0060548)	1	94	0.210095	0.263191	0	0	4.35747	6.7985	CD200
positive regulation of epithelial cell migration (GO:0010634)	1	94	0.210095	0.263191	0	0	4.35747	6.7985	ANXA3
hemopoiesis (GO:0030097)	1	94	0.210095	0.263191	0	0	4.35747	6.7985	PGM3
negative regulation of MAPK cascade (GO:0043409)	1	94	0.210095	0.263191	0	0	4.35747	6.7985	RGS2
nucleosome organization (GO:0034728)	1	94	0.210095	0.263191	0	0	4.35747	6.7985	HMGB2
negative regulation of transcription, DNA-templated (GO:0045892)	4	948	0.211591	0.264489	0	0	1.75074	2.71907	NFIL3;SMURF2;HMGB2;LCOR
protein maturation (GO:0051604)	1	97	0.216033	0.268292	0	0	4.22066	6.46742	SRGN
glycosaminoglycan biosynthetic process (GO:0006024)	1	97	0.216033	0.268292	0	0	4.22066	6.46742	B4GALT5
regulation of MAP kinase activity (GO:0043405)	1	97	0.216033	0.268292	0	0	4.22066	6.46742	RGS2
negative regulation of neuron death (GO:1901215)	1	98	0.218003	0.270154	0	0	4.17694	6.36252	CD200
regulation of transforming growth factor beta receptor signaling pathway (GO:0017015)	1	100	0.221927	0.27325	0	0	4.09215	6.16035	SMURF2
cell-matrix adhesion (GO:0007160)	1	100	0.221927	0.27325	0	0	4.09215	6.16035	COL17A1
organic acid transport (GO:0015849)	1	100	0.221927	0.27325	0	0	4.09215	6.16035	SLC26A8
intrinsic apoptotic signaling pathway (GO:0097193)	1	102	0.225832	0.276873	0	0	4.01071	5.96779	CYP1B1
regulation of protein catabolic process (GO:0042176)	1	102	0.225832	0.276873	0	0	4.01071	5.96779	SMURF2
steroid metabolic process (GO:0008202)	1	104	0.229718	0.281038	0	0	3.93244	5.78423	CYP1B1
protein processing (GO:0016485)	1	106	0.233585	0.283357	0	0	3.85714	5.6091	SRGN
small GTPase mediated signal transduction (GO:0007264)	1	106	0.233585	0.283357	0	0	3.85714	5.6091	CCNA2
chromosome organization (GO:0051276)	1	106	0.233585	0.283357	0	0	3.85714	5.6091	HMGB2
peptidyl-lysine modification (GO:0018205)	1	106	0.233585	0.283357	0	0	3.85714	5.6091	PLOD2
positive regulation of protein phosphorylation (GO:0001934)	2	371	0.237289	0.287245	0	0	2.21104	3.18053	PLAUR;ACVR2A
lipid transport (GO:0006869)	1	109	0.239349	0.28913	0	0	3.74943	5.36106	ABCA1
regulation of interleukin-6 production (GO:0032675)	1	110	0.241261	0.290829	0	0	3.71485	5.28205	CD200
regulation of protein serine	threonine kinase activity (GO:0071900)	1	111	0.243169	0.292514	0	0	3.68089	5.20478	CCNA2
negative regulation of transcription by RNA polymerase II (GO:0000122)	3	684	0.243932	0.29282	0	0	1.80607	2.54813	NFIL3;SMURF2;LCOR
sulfur compound biosynthetic process (GO:0044272)	1	113	0.246969	0.295848	0	0	3.6148	5.05526	B4GALT5
negative regulation of cell motility (GO:2000146)	1	114	0.248862	0.296265	0	0	3.58263	4.98291	CYP1B1
response to lipid (GO:0033993)	1	114	0.248862	0.296265	0	0	3.58263	4.98291	HMGB2
histone modification (GO:0016570)	1	114	0.248862	0.296265	0	0	3.58263	4.98291	CCNA2
positive regulation of protein metabolic process (GO:0051247)	1	115	0.250751	0.297896	0	0	3.55102	4.91211	SMURF2
regulation of protein-containing complex assembly (GO:0043254)	1	116	0.252635	0.298286	0	0	3.51996	4.8428	ABCA1
ion transport (GO:0006811)	1	116	0.252635	0.298286	0	0	3.51996	4.8428	SLC26A8
cytosolic transport (GO:0016482)	1	116	0.252635	0.298286	0	0	3.51996	4.8428	SNX16
adenylate cyclase-activating G protein-coupled receptor signaling pathway (GO:0007189)	1	118	0.256389	0.300252	0	0	3.45945	4.70851	ABCA1
negative regulation of response to external stimulus (GO:0032102)	1	118	0.256389	0.300252	0	0	3.45945	4.70851	TNFAIP6
positive regulation of protein-containing complex assembly (GO:0031334)	1	118	0.256389	0.300252	0	0	3.45945	4.70851	ABCA1
regulation of protein binding (GO:0043393)	1	118	0.256389	0.300252	0	0	3.45945	4.70851	B2M
protein homooligomerization (GO:0051260)	1	121	0.261985	0.306182	0	0	3.37245	4.51728	B2M
positive regulation of epithelial cell proliferation (GO:0050679)	1	123	0.265693	0.309529	0	0	3.31683	4.39617	HMGB2
fatty acid metabolic process (GO:0006631)	1	124	0.26754	0.309529	0	0	3.2897	4.33741	PTGS2
regulation of tumor necrosis factor production (GO:0032680)	1	124	0.26754	0.309529	0	0	3.2897	4.33741	ARG2
non-canonical Wnt signaling pathway (GO:0035567)	1	124	0.26754	0.309529	0	0	3.2897	4.33741	SMURF2
defense response to symbiont (GO:0140546)	1	124	0.26754	0.309529	0	0	3.2897	4.33741	OASL
microtubule cytoskeleton organization involved in mitosis (GO:1902850)	1	128	0.274883	0.317386	0	0	3.18544	4.1137	CENPQ
regulation of response to external stimulus (GO:0032101)	1	130	0.278528	0.319031	0	0	3.13574	4.00822	PTGS2
positive regulation of canonical Wnt signaling pathway (GO:0090263)	1	130	0.278528	0.319031	0	0	3.13574	4.00822	SMURF2
G2	M transition of mitotic cell cycle (GO:0000086)	1	130	0.278528	0.319031	0	0	3.13574	4.00822	CCNA2
Golgi organization (GO:0007030)	1	130	0.278528	0.319031	0	0	3.13574	4.00822	ATP8B4
cell cycle G2	M phase transition (GO:0044839)	1	131	0.280343	0.319203	0	0	3.11146	3.95697	CCNA2
cellular response to hypoxia (GO:0071456)	1	131	0.280343	0.319203	0	0	3.11146	3.95697	PTGS2
cellular response to metal ion (GO:0071248)	1	131	0.280343	0.319203	0	0	3.11146	3.95697	B2M
regulation of cell adhesion (GO:0030155)	1	133	0.283961	0.322046	0	0	3.06401	3.85734	ADAMDEC1
defense response to virus (GO:0051607)	1	133	0.283961	0.322046	0	0	3.06401	3.85734	OASL
regulation of nucleic acid-templated transcription (GO:1903506)	2	430	0.292118	0.330646	0	0	1.90051	2.33876	NFIL3;MLF1
positive regulation of response to external stimulus (GO:0032103)	1	139	0.294707	0.33292	0	0	2.9299	3.57968	OASL
enzyme linked receptor protein signaling pathway (GO:0007167)	1	140	0.296482	0.334269	0	0	2.90868	3.53627	ACVR2A
chromatin organization (GO:0006325)	1	142	0.30002	0.337596	0	0	2.86713	3.45175	HMGB2
protein-DNA complex assembly (GO:0065004)	1	143	0.301783	0.337598	0	0	2.8468	3.41059	HMGB2
neuron development (GO:0048666)	1	143	0.301783	0.337598	0	0	2.8468	3.41059	B4GALT5
nitrogen compound transport (GO:0071705)	1	143	0.301783	0.337598	0	0	2.8468	3.41059	SLC22A4
negative regulation of cell migration (GO:0030336)	1	144	0.303541	0.338905	0	0	2.82674	3.37015	CYP1B1
positive regulation of transferase activity (GO:0051347)	1	148	0.31053	0.346037	0	0	2.74927	3.2152	CD200
regulation of transcription by RNA polymerase II (GO:0006357)	7	2206	0.311412	0.346348	0	0	1.3141	1.53307	NFIL3;SMURF2;ZNF292;HMGB2;LCOR;ZBTB41;ACVR2A
regulation of cytokine production (GO:0001817)	1	150	0.313999	0.348551	0	0	2.71209	3.1416	SRGN
positive regulation of Wnt signaling pathway (GO:0030177)	1	153	0.31917	0.353608	0	0	2.65816	3.03571	SMURF2
positive regulation of NF-kappaB transcription factor activity (GO:0051092)	1	155	0.322596	0.356717	0	0	2.62338	2.96797	EDA
mitotic spindle organization (GO:0007052)	1	157	0.326005	0.359795	0	0	2.58948	2.9024	CENPQ
regulation of transcription, DNA-templated (GO:0006355)	7	2244	0.32723	0.360286	0	0	1.28901	1.43994	NFIL3;SMURF2;ZNF292;HMGB2;LCOR;MLF1;ZBTB41
cellular response to growth factor stimulus (GO:0071363)	1	158	0.327704	0.360286	0	0	2.57286	2.8704	ACVR2A
positive regulation of protein kinase B signaling (GO:0051897)	1	161	0.332774	0.365162	0	0	2.52423	2.7774	ICOS
double-strand break repair (GO:0006302)	1	164	0.337806	0.369978	0	0	2.4774	2.68868	HMGB2
adenylate cyclase-modulating G protein-coupled receptor signaling pathway (GO:0007188)	1	165	0.339475	0.371099	0	0	2.46217	2.66002	ABCA1
cellular response to cytokine stimulus (GO:0071345)	2	482	0.340154	0.371136	0	0	1.6901	1.82253	CXCL1;PTGS2
protein phosphorylation (GO:0006468)	2	496	0.352949	0.384367	0	0	1.64103	1.70902	CCNA2;ACVR2A
cation transport (GO:0006812)	1	174	0.354313	0.385123	0	0	2.33302	2.42068	SLC22A4
positive regulation of cellular biosynthetic process (GO:0031328)	1	180	0.364023	0.394931	0	0	2.25413	2.27788	PTGS2
positive regulation of nucleic acid-templated transcription (GO:1903508)	2	511	0.366569	0.396943	0	0	1.59144	1.59712	NFIL3;HMGB2
negative regulation of cell differentiation (GO:0045596)	1	191	0.381455	0.412287	0	0	2.12245	2.04554	ABCA1
regulation of signal transduction (GO:0009966)	1	198	0.392303	0.422424	0	0	2.04631	1.91477	RGS2
negative regulation of intracellular signal transduction (GO:1902532)	1	198	0.392303	0.422424	0	0	2.04631	1.91477	PLAUR
modification-dependent protein catabolic process (GO:0019941)	1	201	0.396895	0.426569	0	0	2.01531	1.86231	SMURF2
positive regulation of intracellular signal transduction (GO:1902533)	2	546	0.397928	0.426612	0	0	1.48637	1.36966	ICOS;OASL
generation of neurons (GO:0048699)	1	202	0.398418	0.426612	0	0	2.00518	1.84527	HMGB2
proteasomal protein catabolic process (GO:0010498)	1	205	0.402965	0.430678	0	0	1.97539	1.79544	SMURF2
regulation of protein kinase B signaling (GO:0051896)	1	207	0.405977	0.433092	0	0	1.95601	1.76327	ICOS
mitotic cell cycle phase transition (GO:0044772)	1	209	0.408974	0.435482	0	0	1.93701	1.73188	CCNA2
extracellular structure organization (GO:0043062)	1	216	0.419349	0.445704	0	0	1.87328	1.62798	COL17A1
external encapsulating structure organization (GO:0045229)	1	217	0.420817	0.446438	0	0	1.86451	1.61384	COL17A1
transcription, DNA-templated (GO:0006351)	1	221	0.42665	0.451794	0	0	1.83024	1.55898	MLF1
axonogenesis (GO:0007409)	1	240	0.453583	0.479431	0	0	1.68312	1.33063	B4GALT5
positive regulation of signal transduction (GO:0009967)	1	252	0.46995	0.495819	0	0	1.60167	1.20947	CD226
regulation of canonical Wnt signaling pathway (GO:0060828)	1	253	0.471292	0.496324	0	0	1.59524	1.20006	SMURF2
cellular protein modification process (GO:0006464)	3	1025	0.476022	0.500389	0	0	1.18216	0.877508	PLOD2;ACVR2A;B4GALT5
positive regulation of cell differentiation (GO:0045597)	1	258	0.477953	0.501501	0	0	1.56381	1.15447	ACVR2A
negative regulation of signal transduction (GO:0009968)	1	267	0.489735	0.512928	0	0	1.5102	1.07812	RGS2
positive regulation of cell migration (GO:0030335)	1	269	0.492317	0.514695	0	0	1.49878	1.06208	SMURF2
DNA metabolic process (GO:0006259)	1	277	0.50252	0.524409	0	0	1.45475	1.00104	HMGB2
positive regulation of programmed cell death (GO:0043068)	1	286	0.513759	0.535165	0	0	1.40816	0.937839	CYP1B1
proteolysis (GO:0006508)	1	287	0.514992	0.53548	0	0	1.40317	0.931148	SRGN
regulation of cell cycle (GO:0051726)	1	296	0.525954	0.545891	0	0	1.35974	0.873688	MLF1
DNA repair (GO:0006281)	1	298	0.528357	0.547397	0	0	1.35044	0.86156	MLH3
positive regulation of apoptotic process (GO:0043065)	1	310	0.542525	0.561065	0	0	1.29721	0.793269	CYP1B1
protein polyubiquitination (GO:0000209)	1	314	0.547155	0.564836	0	0	1.28037	0.772092	SMURF2
proteasome-mediated ubiquitin-dependent protein catabolic process (GO:0043161)	1	321	0.555146	0.572059	0	0	1.25191	0.736781	SMURF2
negative regulation of gene expression (GO:0010629)	1	322	0.556276	0.572198	0	0	1.24795	0.73191	SRGN
regulation of apoptotic process (GO:0042981)	2	742	0.558321	0.573276	0	0	1.08164	0.630405	PLAUR;CYP1B1
positive regulation of transcription, DNA-templated (GO:0045893)	3	1183	0.574127	0.588454	0	0	1.01533	0.56341	NFIL3;HMGB2;ACVR2A
ubiquitin-dependent protein catabolic process (GO:0006511)	1	354	0.590996	0.604666	0	0	1.13297	0.595882	SMURF2
gene expression (GO:0010467)	1	356	0.593075	0.605716	0	0	1.12647	0.588508	MLF1
protein transport (GO:0015031)	1	369	0.60634	0.618166	0	0	1.08596	0.543321	ABCA1
negative regulation of programmed cell death (GO:0043069)	1	381	0.618208	0.62915	0	0	1.05102	0.505468	PLAUR
phosphorylation (GO:0016310)	1	400	0.636285	0.646403	0	0	1	0.452108	ACVR2A
regulation of cell migration (GO:0030334)	1	408	0.643643	0.652496	0	0	0.979943	0.431773	CYP1B1
protein modification by small protein conjugation (GO:0032446)	1	409	0.644553	0.652496	0	0	0.977491	0.429313	SMURF2
cellular protein metabolic process (GO:0044267)	1	417	0.651747	0.658619	0	0	0.958301	0.410248	PLOD2
organelle organization (GO:0006996)	1	420	0.654408	0.660148	0	0	0.951293	0.403372	ATP8B4
positive regulation of transcription by RNA polymerase II (GO:0045944)	2	908	0.669443	0.674133	0	0	0.875828	0.351478	HMGB2;ACVR2A
nervous system development (GO:0007399)	1	447	0.677476	0.681029	0	0	0.892468	0.347511	CXCL1
negative regulation of apoptotic process (GO:0043066)	1	485	0.707405	0.709874	0	0	0.820796	0.28412	PLAUR
protein ubiquitination (GO:0016567)	1	525	0.735968	0.73725	0	0	0.756582	0.231945	SMURF2
regulation of gene expression (GO:0010468)	2	1079	0.759767	0.759767	0	0	0.730153	0.200605	NFIL3;MLF1

## Sheet: RA_up_CC
Term	Overlap		P.value	Adjusted.P.value	Old.P.value	Old.Adjusted.P.value	Odds.Ratio	Combined.Score	Genes
specific granule (GO:0042581)	7	160	1.37545e-07	1.0591e-05	0	0	21.0638	332.794	ATP8B4;ANXA3;DEFA4;PLAUR;CXCL1;B2M;CAMP
tertiary granule lumen (GO:1904724)	4	55	1.07287e-05	0.000413057	0	0	33.9284	388.228	TNFAIP6;CXCL1;B2M;CAMP
specific granule lumen (GO:0035580)	4	62	1.73241e-05	0.000444652	0	0	29.8231	326.963	DEFA4;CXCL1;B2M;CAMP
tertiary granule (GO:0070820)	5	164	5.48427e-05	0.00105572	0	0	13.8302	135.689	ATP8B4;TNFAIP6;CXCL1;B2M;CAMP
intracellular organelle lumen (GO:0070013)	9	848	0.00022244	0.00342557	0	0	5.00012	42.0552	COL17A1;ARG2;TNFAIP6;DEFA4;PLAUR;CXCL1;PTGS2;B2M;CAMP
secretory granule lumen (GO:0034774)	5	316	0.00112918	0.0144911	0	0	7.01643	47.6154	SRGN;DEFA4;CXCL1;B2M;CAMP
phagocytic vesicle (GO:0045335)	3	100	0.00200468	0.0220514	0	0	13.064	81.1574	ABCA1;ANXA3;B2M
serine	threonine protein kinase complex (GO:1902554)	2	37	0.00385763	0.0371297	0	0	23.7083	131.764	CCNA2;ACVR2A
endoplasmic reticulum lumen (GO:0005788)	4	285	0.00555822	0.0435958	0	0	6.08665	31.6048	COL17A1;PLAUR;PTGS2;B2M
phagocytic vesicle membrane (GO:0030670)	2	45	0.00566179	0.0435958	0	0	19.2897	99.8053	ANXA3;B2M
early endosome lumen (GO:0031905)	1	5	0.0124388	0.0798155	0	0	101.765	446.438	B2M
cyclin A2-CDK2 complex (GO:0097124)	1	5	0.0124388	0.0798155	0	0	101.765	446.438	CCNA2
MHC class I protein complex (GO:0042612)	1	6	0.0149083	0.0836015	0	0	81.4082	342.39	B2M
cell-substrate junction (GO:0030055)	4	394	0.016755	0.0836015	0	0	4.3612	17.8332	COL17A1;PLAUR;B2M;TNFSF13B
activin receptor complex (GO:0048179)	1	7	0.0173717	0.0836015	0	0	67.8367	274.936	ACVR2A
hemidesmosome (GO:0030056)	1	7	0.0173717	0.0836015	0	0	67.8367	274.936	COL17A1
extrinsic component of endosome membrane (GO:0031313)	1	8	0.0198292	0.0838284	0	0	58.1429	227.955	SNX16
HFE-transferrin receptor complex (GO:1990712)	1	8	0.0198292	0.0838284	0	0	58.1429	227.955	B2M
platelet alpha granule (GO:0031091)	2	90	0.0213287	0.0838284	0	0	9.40436	36.1852	SRGN;LHFPL2
specific granule membrane (GO:0035579)	2	91	0.0217736	0.0838284	0	0	9.29822	35.5848	ATP8B4;PLAUR
primary lysosome (GO:0005766)	1	11	0.0271653	0.0950787	0	0	40.6939	146.735	DEFA4
intracellular vesicle (GO:0097708)	1	11	0.0271653	0.0950787	0	0	40.6939	146.735	ABCA1
secretory granule membrane (GO:0030667)	3	274	0.0310751	0.102572	0	0	4.63508	16.09	ATP8B4;PLAUR;LHFPL2
endoplasmic reticulum membrane (GO:0005789)	5	712	0.0319706	0.102572	0	0	3.0242	10.4121	ABCA1;PLAUR;CYP1B1;PLOD2;PTGS2
nuclear outer membrane (GO:0005640)	1	16	0.0392729	0.120961	0	0	27.1224	87.8013	PTGS2
platelet alpha granule membrane (GO:0031092)	1	17	0.0416767	0.123427	0	0	25.426	80.7992	LHFPL2
MHC protein complex (GO:0042611)	1	20	0.0488525	0.13932	0	0	21.4082	64.6301	B2M
endocytic vesicle membrane (GO:0030666)	2	158	0.05937	0.16182	0	0	5.28686	14.9299	ANXA3;B2M
membrane raft (GO:0045121)	2	163	0.0627089	0.16182	0	0	5.12138	14.1824	ABCA1;CD226
endosome lumen (GO:0031904)	1	26	0.0630467	0.16182	0	0	16.2653	44.9553	B2M
nuclear inner membrane (GO:0005637)	1	28	0.0677318	0.163951	0	0	15.059	40.5417	PTGS2
integral component of plasma membrane (GO:0005887)	7	1454	0.0683952	0.163951	0	0	2.08163	5.58387	COL17A1;SLC22A4;ABCA1;SLC26A8;CD226;ACVR2A;CD200
focal adhesion (GO:0005925)	3	387	0.0723815	0.163951	0	0	3.25233	8.53998	PLAUR;B2M;TNFSF13B
cyclin-dependent protein kinase holoenzyme complex (GO:0000307)	1	30	0.072394	0.163951	0	0	14.019	36.8087	CCNA2
axon (GO:0030424)	2	204	0.0922834	0.203023	0	0	4.07343	9.70655	SACS;CD200
ER to Golgi transport vesicle membrane (GO:0012507)	1	54	0.126588	0.254254	0	0	7.66153	15.835	B2M
condensed chromosome (GO:0000793)	1	54	0.126588	0.254254	0	0	7.66153	15.835	HMGB2
coated vesicle membrane (GO:0030662)	1	55	0.128778	0.254254	0	0	7.51927	15.412	B2M
cytoplasmic side of plasma membrane (GO:0009898)	1	55	0.128778	0.254254	0	0	7.51927	15.412	RGS2
recycling endosome membrane (GO:0055038)	1	58	0.135314	0.260479	0	0	7.12245	14.246	B2M
transport vesicle membrane (GO:0030658)	1	60	0.139645	0.261813	0	0	6.88032	13.545	B2M
early endosome (GO:0005769)	2	266	0.142807	0.261813	0	0	3.10701	6.04705	SNX16;B2M
platelet alpha granule lumen (GO:0031093)	1	67	0.154635	0.276905	0	0	6.14842	11.4772	SRGN
neuron projection (GO:0043005)	3	556	0.161792	0.283136	0	0	2.23889	4.07801	SACS;PTGS2;CD200
tertiary granule membrane (GO:0070821)	1	73	0.16728	0.286235	0	0	5.63435	10.0747	ATP8B4
lipid droplet (GO:0005811)	1	77	0.175607	0.293951	0	0	5.33673	9.28328	EDA
COPII-coated ER to Golgi transport vesicle (GO:0030134)	1	79	0.17974	0.294468	0	0	5.19937	8.92339	B2M
endosome membrane (GO:0010008)	2	325	0.195049	0.31289	0	0	2.53186	4.13835	SNX16;B2M
intracellular membrane-bounded organelle (GO:0043231)	16	5192	0.205349	0.322692	0	0	1.34321	2.12636	ABCA1;EDA;SMURF2;ZNF292;HMGB2;MLF1;MLH3;TNFSF13B;CCNA2;RGS2;NFIL3;SNX16;SACS;CYP1B1;LCOR;CENPQ
early endosome membrane (GO:0031901)	1	97	0.216033	0.332691	0	0	4.22066	6.46742	B2M
Golgi lumen (GO:0005796)	1	100	0.221927	0.335066	0	0	4.09215	6.16035	DEFA4
collagen-containing extracellular matrix (GO:0062023)	2	380	0.245633	0.363726	0	0	2.15741	3.02882	COL17A1;ADAMDEC1
ficolin-1-rich granule lumen (GO:1904813)	1	123	0.265693	0.386007	0	0	3.31683	4.39617	TNFAIP6
organelle outer membrane (GO:0031968)	1	142	0.30002	0.427413	0	0	2.86713	3.45175	PTGS2
recycling endosome (GO:0055037)	1	145	0.305295	0.427413	0	0	2.80697	3.33041	B2M
azurophil granule (GO:0042582)	1	155	0.322596	0.439548	0	0	2.62338	2.96797	DEFA4
Golgi membrane (GO:0000139)	2	472	0.330973	0.439548	0	0	1.72695	1.90952	B2M;B4GALT5
chromosome (GO:0005694)	1	160	0.331088	0.439548	0	0	2.54024	2.80791	HMGB2
ficolin-1-rich granule (GO:0101002)	1	184	0.370417	0.477553	0	0	2.20442	2.18926	TNFAIP6
endocytic vesicle (GO:0030139)	1	189	0.378321	0.477553	0	0	2.14525	2.08521	ABCA1
late endosome (GO:0005770)	1	189	0.378321	0.477553	0	0	2.14525	2.08521	SNX16
nuclear membrane (GO:0031965)	1	204	0.401453	0.498579	0	0	1.98522	1.81184	PTGS2
vesicle (GO:0031982)	1	226	0.433862	0.527563	0	0	1.78912	1.49396	ABCA1
cytoskeleton (GO:0005856)	2	600	0.44492	0.527563	0	0	1.34838	1.092	EDA;CENPQ
cilium (GO:0005929)	1	237	0.449415	0.527563	0	0	1.70477	1.36349	MLF1
trans-Golgi network (GO:0005802)	1	239	0.452197	0.527563	0	0	1.69028	1.34147	ATP8B4
dendrite (GO:0030425)	1	270	0.493604	0.560387	0	0	1.49313	1.05419	SACS
cell-cell junction (GO:0005911)	1	271	0.494887	0.560387	0	0	1.48753	1.04637	COL17A1
actin cytoskeleton (GO:0015629)	1	316	0.549452	0.592389	0	0	1.27211	0.761782	CENPQ
nucleolus (GO:0005730)	2	733	0.551619	0.592389	0	0	1.09547	0.651695	HMGB2;OASL
intracellular non-membrane-bounded organelle (GO:0043232)	3	1158	0.559323	0.592389	0	0	1.03868	0.603504	EDA;HMGB2;OASL
nuclear lumen (GO:0031981)	2	745	0.56054	0.592389	0	0	1.07711	0.62349	HMGB2;OASL
bounding membrane of organelle (GO:0098588)	2	767	0.576576	0.592389	0	0	1.04493	0.575392	B2M;B4GALT5
organelle inner membrane (GO:0019866)	1	346	0.582574	0.592389	0	0	1.15972	0.626594	PTGS2
nucleus (GO:0005634)	11	4484	0.583466	0.592389	0	0	0.975924	0.525797	CCNA2;RGS2;NFIL3;SMURF2;ZNF292;HMGB2;SACS;LCOR;CENPQ;MLF1;MLH3
mitochondrial matrix (GO:0005759)	1	348	0.584695	0.592389	0	0	1.15291	0.618728	ARG2
lysosome (GO:0005764)	1	477	0.701339	0.701339	0	0	0.834934	0.296204	SRGN

## Sheet: RA_up_MF
Term	Overlap		P.value	Adjusted.P.value	Old.P.value	Old.Adjusted.P.value	Odds.Ratio	Combined.Score	Genes
receptor ligand activity (GO:0048018)	4	307	0.00720087	0.147599	0	0	5.6384	27.8173	EDA;HMGB2;CXCL1;TNFSF13B
phosphatidylcholine floppase activity (GO:0090554)	1	5	0.0124388	0.147599	0	0	101.765	446.438	ABCA1
apolipoprotein A-I binding (GO:0034186)	1	5	0.0124388	0.147599	0	0	101.765	446.438	ABCA1
supercoiled DNA binding (GO:0097100)	1	6	0.0149083	0.147599	0	0	81.4082	342.39	HMGB2
BMP receptor activity (GO:0098821)	1	6	0.0149083	0.147599	0	0	81.4082	342.39	ACVR2A
cation:cation antiporter activity (GO:0015491)	1	6	0.0149083	0.147599	0	0	81.4082	342.39	SLC22A4
solute:cation antiporter activity (GO:0015298)	1	8	0.0198292	0.147599	0	0	58.1429	227.955	SLC22A4
estrogen 16-alpha-hydroxylase activity (GO:0101020)	1	8	0.0198292	0.147599	0	0	58.1429	227.955	CYP1B1
heme binding (GO:0020037)	2	91	0.0217736	0.147599	0	0	9.29822	35.5848	CYP1B1;PTGS2
oxalate transmembrane transporter activity (GO:0019531)	1	9	0.0222806	0.147599	0	0	50.8724	193.521	SLC26A8
activin-activated receptor activity (GO:0017002)	1	9	0.0222806	0.147599	0	0	50.8724	193.521	ACVR2A
intramolecular transferase activity, phosphotransferases (GO:0016868)	1	9	0.0222806	0.147599	0	0	50.8724	193.521	PGM3
RAGE receptor binding (GO:0050786)	1	9	0.0222806	0.147599	0	0	50.8724	193.521	HMGB2
protein binding involved in heterotypic cell-cell adhesion (GO:0086080)	1	10	0.0247259	0.147599	0	0	45.2177	167.301	CD200
histone methyltransferase binding (GO:1990226)	1	11	0.0271653	0.147599	0	0	40.6939	146.735	LCOR
hydrolase activity, acting on carbon-nitrogen (but not peptide) bonds, in linear amidines (GO:0016813)	1	11	0.0271653	0.147599	0	0	40.6939	146.735	ARG2
galactosyltransferase activity (GO:0008378)	1	11	0.0271653	0.147599	0	0	40.6939	146.735	B4GALT5
UDP-galactosyltransferase activity (GO:0035250)	1	11	0.0271653	0.147599	0	0	40.6939	146.735	B4GALT5
quaternary ammonium group transmembrane transporter activity (GO:0015651)	1	11	0.0271653	0.147599	0	0	40.6939	146.735	SLC22A4
sulfate transmembrane transporter activity (GO:0015116)	1	14	0.0344477	0.147599	0	0	31.2983	105.422	SLC26A8
nuclear receptor binding (GO:0016922)	2	120	0.0362706	0.147599	0	0	7.00282	23.2266	LCOR;OASL
death receptor binding (GO:0005123)	1	15	0.0368633	0.147599	0	0	29.0612	95.9177	EDA
solute:anion antiporter activity (GO:0140323)	1	15	0.0368633	0.147599	0	0	29.0612	95.9177	SLC26A8
bicarbonate transmembrane transporter activity (GO:0015106)	1	15	0.0368633	0.147599	0	0	29.0612	95.9177	SLC26A8
chloride transmembrane transporter activity (GO:0015108)	1	16	0.0392729	0.147599	0	0	27.1224	87.8013	SLC26A8
organic cation transmembrane transporter activity (GO:0015101)	1	16	0.0392729	0.147599	0	0	27.1224	87.8013	SLC22A4
DNA binding, bending (GO:0008301)	1	16	0.0392729	0.147599	0	0	27.1224	87.8013	HMGB2
CXCR chemokine receptor binding (GO:0045236)	1	17	0.0416767	0.147599	0	0	25.426	80.7992	CXCL1
four-way junction DNA binding (GO:0000400)	1	17	0.0416767	0.147599	0	0	25.426	80.7992	HMGB2
cholesterol transfer activity (GO:0120020)	1	18	0.0440745	0.147599	0	0	23.9292	74.7039	ABCA1
phosphatidylcholine transporter activity (GO:0008525)	1	18	0.0440745	0.147599	0	0	23.9292	74.7039	ABCA1
transmembrane receptor protein serine	threonine kinase activity (GO:0004675)	1	18	0.0440745	0.147599	0	0	23.9292	74.7039	ACVR2A
sterol transfer activity (GO:0120015)	1	19	0.0464665	0.147599	0	0	22.5986	69.3558	ABCA1
anion:anion antiporter activity (GO:0015301)	1	19	0.0464665	0.147599	0	0	22.5986	69.3558	SLC26A8
oxidoreductase activity, acting on paired donors, with incorporation or reduction of molecular oxygen, reduced flavin or flavoprotein as one donor, and incorporation of one atom of oxygen (GO:0016712)	1	20	0.0488525	0.150745	0	0	21.4082	64.6301	CYP1B1
ubiquitin-specific protease binding (GO:1990381)	1	21	0.0512328	0.153698	0	0	20.3367	60.4281	LCOR
adenylyltransferase activity (GO:0070566)	1	22	0.0536072	0.156475	0	0	19.3673	56.6702	OASL
thyroid hormone receptor binding (GO:0046966)	1	28	0.0677318	0.180169	0	0	15.059	40.5417	OASL
tumor necrosis factor receptor superfamily binding (GO:0032813)	1	28	0.0677318	0.180169	0	0	15.059	40.5417	EDA
inorganic anion transmembrane transporter activity (GO:0015103)	1	29	0.0700658	0.180169	0	0	14.5204	38.5999	SLC26A8
dicarboxylic acid transmembrane transporter activity (GO:0005310)	1	29	0.0700658	0.180169	0	0	14.5204	38.5999	SLC26A8
transcription corepressor binding (GO:0001222)	1	29	0.0700658	0.180169	0	0	14.5204	38.5999	LCOR
Hsp70 protein binding (GO:0030544)	1	31	0.0747165	0.18766	0	0	13.551	35.1521	SACS
chemoattractant activity (GO:0042056)	1	32	0.0770333	0.189082	0	0	13.1132	33.616	HMGB2
DNA secondary structure binding (GO:0000217)	1	33	0.0793444	0.190426	0	0	12.7028	32.1884	HMGB2
estrogen receptor binding (GO:0030331)	1	35	0.0839496	0.197099	0	0	11.9544	29.6174	LCOR
steroid hydroxylase activity (GO:0008395)	1	36	0.0862437	0.198177	0	0	11.6122	28.4567	CYP1B1
active ion transmembrane transporter activity (GO:0022853)	1	42	0.0998908	0.220167	0	0	9.90991	22.8292	SLC22A4
cell-cell adhesion mediator activity (GO:0098632)	1	42	0.0998908	0.220167	0	0	9.90991	22.8292	CD200
cyclin-dependent protein serine	threonine kinase regulator activity (GO:0016538)	1	44	0.104395	0.221072	0	0	9.44803	21.3485	CCNA2
damaged DNA binding (GO:0003684)	1	44	0.104395	0.221072	0	0	9.44803	21.3485	HMGB2
chemokine activity (GO:0008009)	1	46	0.108878	0.223156	0	0	9.02721	20.0181	CXCL1
manganese ion binding (GO:0030145)	1	48	0.113338	0.223156	0	0	8.64221	18.8174	ARG2
amino acid transmembrane transporter activity (GO:0015171)	1	49	0.11556	0.223156	0	0	8.46173	18.2601	SLC22A4
chemokine receptor binding (GO:0042379)	1	50	0.117777	0.223156	0	0	8.28863	17.7291	CXCL1
cholesterol binding (GO:0015485)	1	50	0.117777	0.223156	0	0	8.28863	17.7291	ABCA1
calcium-dependent phospholipid binding (GO:0005544)	1	50	0.117777	0.223156	0	0	8.28863	17.7291	ANXA3
transcription coregulator binding (GO:0001221)	1	53	0.124393	0.231629	0	0	7.80926	16.2769	LCOR
secondary active transmembrane transporter activity (GO:0015291)	1	56	0.130962	0.239653	0	0	7.38219	15.0069	SLC22A4
carboxylic acid transmembrane transporter activity (GO:0046943)	1	57	0.133141	0.239653	0	0	7.25	14.6185	SLC22A4
sterol binding (GO:0032934)	1	60	0.139645	0.242578	0	0	6.88032	13.545	ABCA1
transmembrane receptor protein kinase activity (GO:0019199)	1	60	0.139645	0.242578	0	0	6.88032	13.545	ACVR2A
DNA binding (GO:0003677)	4	811	0.143893	0.242578	0	0	2.06271	3.99894	ZNF292;HMGB2;MLF1;OASL
syntaxin binding (GO:0019905)	1	62	0.143954	0.242578	0	0	6.65406	12.8973	ABCA1
PDZ domain binding (GO:0030165)	1	63	0.146101	0.242578	0	0	6.54641	12.5918	SLC22A4
chloride channel activity (GO:0005254)	1	64	0.148242	0.242578	0	0	6.44218	12.2975	SLC26A8
anion channel activity (GO:0005253)	1	68	0.156756	0.252681	0	0	6.05635	11.2228	SLC26A8
double-stranded RNA binding (GO:0003725)	1	73	0.16728	0.26183	0	0	5.63435	10.0747	OASL
ATPase binding (GO:0051117)	1	73	0.16728	0.26183	0	0	5.63435	10.0747	ABCA1
metalloendopeptidase activity (GO:0004222)	1	82	0.185901	0.286819	0	0	5.00605	8.42288	ADAMDEC1
growth factor activity (GO:0008083)	1	87	0.196069	0.298246	0	0	4.71381	7.68016	CXCL1
phosphatidylinositol binding (GO:0035091)	1	92	0.206113	0.307884	0	0	4.45369	7.03386	SNX16
histone deacetylase binding (GO:0042826)	1	93	0.208106	0.307884	0	0	4.40506	6.91464	LCOR
single-stranded DNA binding (GO:0003697)	1	97	0.216033	0.313924	0	0	4.22066	6.46742	HMGB2
protein kinase regulator activity (GO:0019887)	1	98	0.218003	0.313924	0	0	4.17694	6.36252	CCNA2
protease binding (GO:0002020)	1	118	0.256389	0.362233	0	0	3.45945	4.70851	LCOR
hexosyltransferase activity (GO:0016758)	1	119	0.258259	0.362233	0	0	3.42996	4.64345	B4GALT5
metallopeptidase activity (GO:0008237)	1	121	0.261985	0.362749	0	0	3.37245	4.51728	ADAMDEC1
organic anion transmembrane transporter activity (GO:0008514)	1	144	0.303541	0.413151	0	0	2.82674	3.37015	SLC26A8
transition metal ion binding (GO:0046914)	2	445	0.306037	0.413151	0	0	1.83474	2.17242	ADAMDEC1;ARG2
kinase binding (GO:0019900)	2	461	0.320837	0.427782	0	0	1.76934	2.01142	CCNA2;CD226
cytokine activity (GO:0005125)	1	173	0.352681	0.463153	0	0	2.3467	2.44571	CXCL1
small GTPase binding (GO:0031267)	1	175	0.355942	0.463153	0	0	2.31949	2.39601	ABCA1
protein kinase binding (GO:0019901)	2	506	0.36204	0.465479	0	0	1.60764	1.63336	CCNA2;CD226
GTPase binding (GO:0051020)	1	201	0.396895	0.503061	0	0	2.01531	1.86231	ABCA1
transcription cis-regulatory region binding (GO:0000976)	2	549	0.400586	0.503061	0	0	1.47799	1.3521	NFIL3;HMGB2
transcription regulatory region nucleic acid binding (GO:0001067)	1	212	0.413443	0.513239	0	0	1.90918	1.68626	HMGB2
GTPase regulator activity (GO:0030695)	1	233	0.443808	0.544673	0	0	1.73452	1.40906	RGS2
protein homodimerization activity (GO:0042803)	2	636	0.475152	0.570358	0	0	1.26945	0.944625	DEFA4;B2M
DNA-binding transcription repressor activity, RNA polymerase II-specific (GO:0001227)	1	256	0.475298	0.570358	0	0	1.57623	1.17242	NFIL3
ubiquitin protein ligase activity (GO:0061630)	1	263	0.484531	0.575047	0	0	1.53357	1.11119	SMURF2
ubiquitin-like protein ligase activity (GO:0061659)	1	270	0.493604	0.579448	0	0	1.49313	1.05419	SMURF2
ATP binding (GO:0005524)	1	278	0.503781	0.585037	0	0	1.44942	0.993742	ABCA1
sequence-specific double-stranded DNA binding (GO:1990837)	2	712	0.535715	0.61145	0	0	1.12911	0.704736	HMGB2;MLH3
adenyl ribonucleotide binding (GO:0032559)	1	306	0.537849	0.61145	0	0	1.31449	0.815214	ABCA1
endopeptidase activity (GO:0004175)	1	315	0.548305	0.61674	0	0	1.27623	0.766914	ADAMDEC1
cis-regulatory region sequence-specific DNA binding (GO:0000987)	3	1149	0.553924	0.61674	0	0	1.04734	0.618696	NFIL3;HMGB2;ZBTB41
GTPase activator activity (GO:0005096)	1	336	0.571808	0.62379	0	0	1.19494	0.667917	RGS2
zinc ion binding (GO:0008270)	1	336	0.571808	0.62379	0	0	1.19494	0.667917	ADAMDEC1
protein serine	threonine kinase activity (GO:0004674)	1	344	0.580442	0.625219	0	0	1.1666	0.634588	ACVR2A
calcium ion binding (GO:0005509)	1	348	0.584695	0.625219	0	0	1.15291	0.618728	ANXA3
ubiquitin-protein transferase activity (GO:0004842)	1	392	0.628778	0.665765	0	0	1.02088	0.473663	SMURF2
purine ribonucleoside triphosphate binding (GO:0035639)	1	460	0.688038	0.721438	0	0	0.866613	0.324037	ABCA1
metal ion binding (GO:0046872)	1	517	0.730483	0.758578	0	0	0.768628	0.241387	ANXA3
RNA polymerase II cis-regulatory region sequence-specific DNA binding (GO:0000978)	2	1149	0.790277	0.812856	0	0	0.68305	0.160771	NFIL3;ZBTB41
double-stranded DNA binding (GO:0003690)	1	651	0.80922	0.824488	0	0	0.605965	0.128273	HMGB2
RNA polymerase II transcription regulatory region sequence-specific DNA binding (GO:0000977)	2	1359	0.86262	0.870682	0	0	0.570898	0.0843679	NFIL3;ZBTB41
RNA binding (GO:0003723)	2	1406	0.875394	0.875394	0	0	0.550392	0.0732467	HMGB2;OASL

## Sheet: RA_pathways
Term	Overlap		P.value	Adjusted.P.value	Old.P.value	Old.Adjusted.P.value	Odds.Ratio	Combined.Score	Genes
NF-kappa B signaling pathway	4	104	0.000132198	0.0101792	0	0	17.2609	154.16	EDA;CXCL1;PTGS2;TNFSF13B
Cytokine-cytokine receptor interaction	4	295	0.00626978	0.139033	0	0	5.8745	29.7955	EDA;CXCL1;ACVR2A;TNFSF13B
Intestinal immune network for IgA production	2	48	0.00642032	0.139033	0	0	18.029	91.0155	ICOS;TNFSF13B
Ovarian steroidogenesis	2	51	0.0072225	0.139033	0	0	16.9226	83.4379	CYP1B1;PTGS2
NOD-like receptor signaling pathway	3	181	0.0104623	0.157381	0	0	7.09013	32.3308	DEFA4;CXCL1;CAMP
Transcriptional misregulation in cancer	3	192	0.0122634	0.157381	0	0	6.67376	29.3721	CCNA2;DEFA4;MLF1
Rheumatoid arthritis	2	93	0.022675	0.181656	0	0	9.09295	34.4304	CXCL1;TNFSF13B
IL-17 signaling pathway	2	94	0.0231314	0.181656	0	0	8.99366	33.8752	CXCL1;PTGS2
TGF-beta signaling pathway	2	94	0.0231314	0.181656	0	0	8.99366	33.8752	SMURF2;ACVR2A
Staphylococcus aureus infection	2	95	0.0235916	0.181656	0	0	8.89651	33.334	DEFA4;CAMP
Amoebiasis	2	102	0.0269177	0.188424	0	0	8.27083	29.8988	ARG2;CXCL1
TNF signaling pathway	2	112	0.0319761	0.20518	0	0	7.51515	25.8729	CXCL1;PTGS2
Human papillomavirus infection	3	331	0.0497671	0.257024	0	0	3.8185	11.457	CCNA2;PTGS2;OASL
Cell adhesion molecules	2	148	0.0528891	0.257024	0	0	5.65183	16.6139	CD226;ICOS
Arginine biosynthesis	1	22	0.0536072	0.257024	0	0	19.3673	56.6702	ARG2
Mismatch repair	1	23	0.0559758	0.257024	0	0	18.4861	53.2924	MLH3
Oxytocin signaling pathway	2	154	0.0567455	0.257024	0	0	5.42708	15.5713	RGS2;PTGS2
Kaposi sarcoma-associated herpesvirus infection	2	193	0.0839939	0.287335	0	0	4.31043	10.677	CXCL1;PTGS2
Mucin type O-glycan biosynthesis	1	36	0.0862437	0.287335	0	0	11.6122	28.4567	B4GALT5
Epstein-Barr virus infection	2	202	0.0907586	0.287335	0	0	4.11458	9.87316	CCNA2;B2M
Primary immunodeficiency	1	38	0.0908151	0.287335	0	0	10.9835	26.3485	ICOS
Glycine, serine and threonine metabolism	1	40	0.0953641	0.287335	0	0	10.4192	24.4856	BPGM
Tryptophan metabolism	1	42	0.0998908	0.287335	0	0	9.90991	22.8292	CYP1B1
Lipid and atherosclerosis	2	215	0.100803	0.287335	0	0	3.86092	8.85921	ABCA1;CXCL1
Fat digestion and absorption	1	43	0.102146	0.287335	0	0	9.67347	22.0686	ABCA1
Human T-cell leukemia virus 1 infection	2	219	0.103954	0.287335	0	0	3.78898	8.5775	CCNA2;B2M
ABC transporters	1	45	0.106639	0.287335	0	0	9.23284	20.6659	ABCA1
Human cytomegalovirus infection	2	225	0.108732	0.287335	0	0	3.68591	8.17855	PTGS2;B2M
Amino sugar and nucleotide sugar metabolism	1	48	0.113338	0.287335	0	0	8.64221	18.8174	PGM3
Arginine and proline metabolism	1	50	0.117777	0.287335	0	0	8.28863	17.7291	ARG2
Cholesterol metabolism	1	50	0.117777	0.287335	0	0	8.28863	17.7291	ABCA1
Chemical carcinogenesis	2	239	0.120103	0.287335	0	0	3.46572	7.34526	CYP1B1;PTGS2
Regulation of lipolysis in adipocytes	1	55	0.128778	0.287335	0	0	7.51927	15.412	PTGS2
Hedgehog signaling pathway	1	56	0.130962	0.287335	0	0	7.38219	15.0069	SMURF2
Legionellosis	1	57	0.133141	0.287335	0	0	7.25	14.6185	CXCL1
VEGF signaling pathway	1	59	0.137482	0.287335	0	0	6.9993	13.8884	PTGS2
Steroid hormone biosynthesis	1	61	0.141802	0.287335	0	0	6.76531	13.2148	CYP1B1
Arachidonic acid metabolism	1	61	0.141802	0.287335	0	0	6.76531	13.2148	PTGS2
Lysine degradation	1	63	0.146101	0.288455	0	0	6.54641	12.5918	PLOD2
Acute myeloid leukemia	1	67	0.154635	0.290412	0	0	6.14842	11.4772	CCNA2
Glycolysis	Gluconeogenesis	1	67	0.154635	0.290412	0	0	6.14842	11.4772	BPGM
Epithelial cell signaling in Helicobacter pylori infection	1	70	0.160981	0.295132	0	0	5.88021	10.74	CXCL1
Metabolism of xenobiotics by cytochrome P450	1	76	0.173533	0.303819	0	0	5.40816	9.47179	CYP1B1
Leishmaniasis	1	77	0.175607	0.303819	0	0	5.33673	9.28328	PTGS2
Antigen processing and presentation	1	78	0.177676	0.303819	0	0	5.26716	9.10056	B2M
MicroRNAs in cancer	2	310	0.181503	0.303819	0	0	2.6572	4.53447	CYP1B1;PTGS2
Complement and coagulation cascades	1	85	0.192017	0.314581	0	0	4.82653	7.9646	PLAUR
Small cell lung cancer	1	92	0.206113	0.321605	0	0	4.45369	7.03386	PTGS2
Salivary secretion	1	93	0.208106	0.321605	0	0	4.40506	6.91464	CAMP
Choline metabolism in cancer	1	98	0.218003	0.321605	0	0	4.17694	6.36252	SLC22A4
Viral protein interaction with cytokine and cytokine receptor	1	100	0.221927	0.321605	0	0	4.09215	6.16035	CXCL1
Progesterone-mediated oocyte maturation	1	100	0.221927	0.321605	0	0	4.09215	6.16035	CCNA2
Protein digestion and absorption	1	103	0.227777	0.321605	0	0	3.97119	5.87492	COL17A1
T cell receptor signaling pathway	1	104	0.229718	0.321605	0	0	3.93244	5.78423	ICOS
C-type lectin receptor signaling pathway	1	104	0.229718	0.321605	0	0	3.93244	5.78423	PTGS2
Serotonergic synapse	1	113	0.246969	0.339583	0	0	3.6148	5.05526	PTGS2
AMPK signaling pathway	1	120	0.260124	0.351396	0	0	3.40096	4.57972	CCNA2
Cell cycle	1	124	0.26754	0.355183	0	0	3.2897	4.33741	CCNA2
Fluid shear stress and atherosclerosis	1	139	0.294707	0.380486	0	0	2.9299	3.57968	ACVR2A
Ubiquitin mediated proteolysis	1	140	0.296482	0.380486	0	0	2.90868	3.53627	SMURF2
Signaling pathways regulating pluripotency of stem cells	1	143	0.301783	0.380939	0	0	2.8468	3.41059	ACVR2A
Retrograde endocannabinoid signaling	1	148	0.31053	0.385659	0	0	2.74927	3.2152	PTGS2
Cellular senescence	1	156	0.324303	0.39637	0	0	2.60632	2.93492	CCNA2
Hepatitis B	1	162	0.334455	0.402391	0	0	2.50843	2.74736	CCNA2
cGMP-PKG signaling pathway	1	167	0.342801	0.406087	0	0	2.43226	2.60399	RGS2
Tuberculosis	1	180	0.364023	0.424694	0	0	2.25413	2.27788	CAMP
Neutrophil extracellular trap formation	1	189	0.378321	0.429153	0	0	2.14525	2.08521	CAMP
Chemokine signaling pathway	1	192	0.383016	0.429153	0	0	2.11123	2.0261	CXCL1
Pathways in cancer	2	531	0.384566	0.429153	0	0	1.52969	1.46184	CCNA2;PTGS2
Viral carcinogenesis	1	203	0.399937	0.437018	0	0	1.99515	1.82845	CCNA2
Proteoglycans in cancer	1	205	0.402965	0.437018	0	0	1.97539	1.79544	PLAUR
Human immunodeficiency virus 1 infection	1	212	0.413443	0.442154	0	0	1.90918	1.68626	B2M
Endocytosis	1	252	0.46995	0.495701	0	0	1.60167	1.20947	SMURF2
Alzheimer disease	1	369	0.60634	0.630921	0	0	1.08596	0.543321	PTGS2
Olfactory transduction	1	440	0.671644	0.689555	0	0	0.907024	0.36102	RGS2
Pathways of neurodegeneration	1	475	0.699804	0.709012	0	0	0.838543	0.299323	PTGS2
Herpes simplex virus 1 infection	1	498	0.717005	0.717005	0	0	0.798793	0.265736	B2M

## Sheet: RA_down_BP
Term	Overlap		P.value	Adjusted.P.value	Old.P.value	Old.Adjusted.P.value	Odds.Ratio	Combined.Score	Genes
regulation of translational initiation (GO:0006446)	4	68	2.50138e-05	0.010906	0	0	27.019	286.296	RBM4;KLHL25;EIF4EBP3;EIF4B
negative regulation of inclusion body assembly (GO:0090084)	2	10	0.000272123	0.04826	0	0	103.865	852.651	DNAJB2;DNAJB1
regulation of inclusion body assembly (GO:0090083)	2	11	0.000332064	0.04826	0	0	92.3194	739.496	DNAJB2;DNAJB1
negative regulation of translational initiation (GO:0045947)	2	14	0.000546788	0.0595999	0	0	69.2292	520.011	RBM4;EIF4EBP3
cytoplasmic translational initiation (GO:0002183)	2	19	0.00101931	0.0888837	0	0	48.8554	336.547	RBM4;EIF4B
mitochondrial respiratory chain complex assembly (GO:0033108)	3	90	0.00148219	0.107706	0	0	14.573	94.932	NDUFS8;SAMM50;BCS1L
carbohydrate catabolic process (GO:0016052)	2	41	0.0047195	0.149925	0	0	21.2724	113.936	MAN2B2;ALDOC
positive regulation of ATPase activity (GO:0032781)	2	42	0.00494759	0.149925	0	0	20.7396	110.103	DNAJB2;DNAJB1
response to unfolded protein (GO:0006986)	2	49	0.0066829	0.149925	0	0	17.6445	88.3673	DNAJB2;DNAJB1
positive regulation of leukocyte chemotaxis (GO:0002690)	2	54	0.00806767	0.149925	0	0	15.9439	76.8479	VEGFB;MAPK3
mitochondrial respiratory chain complex I assembly (GO:0032981)	2	58	0.00926028	0.149925	0	0	14.8021	69.3037	NDUFS8;BCS1L
NADH dehydrogenase complex assembly (GO:0010257)	2	58	0.00926028	0.149925	0	0	14.8021	69.3037	NDUFS8;BCS1L
mitochondrion organization (GO:0007005)	3	175	0.00954963	0.149925	0	0	7.33968	34.1387	SAMM50;POLG2;BCS1L
regulation of translation (GO:0006417)	3	178	0.00999986	0.149925	0	0	7.21277	33.2161	RBM4;KLHL25;EIF4B
positive regulation of DNA biosynthetic process (GO:2000573)	2	61	0.0102032	0.149925	0	0	14.0473	64.4077	POLG2;MAPK3
regulation of chaperone-mediated protein folding (GO:1903644)	1	5	0.0124388	0.149925	0	0	101.765	446.438	DNAJB2
caveolin-mediated endocytosis (GO:0072584)	1	5	0.0124388	0.149925	0	0	101.765	446.438	MAPK3
regulation of cyclase activity (GO:0031279)	1	5	0.0124388	0.149925	0	0	101.765	446.438	MAPK3
positive regulation of macrophage proliferation (GO:0120041)	1	5	0.0124388	0.149925	0	0	101.765	446.438	MAPK3
positive regulation of mast cell chemotaxis (GO:0060754)	1	5	0.0124388	0.149925	0	0	101.765	446.438	VEGFB
negative regulation of regulatory T cell differentiation (GO:0045590)	1	5	0.0124388	0.149925	0	0	101.765	446.438	LAG3
protein K29-linked deubiquitination (GO:0035523)	1	5	0.0124388	0.149925	0	0	101.765	446.438	USP13
protein localization to microtubule end (GO:1905725)	1	5	0.0124388	0.149925	0	0	101.765	446.438	MAPRE1
protein localization to microtubule plus-end (GO:1904825)	1	5	0.0124388	0.149925	0	0	101.765	446.438	MAPRE1
cholesterol homeostasis (GO:0042632)	2	71	0.0136374	0.149925	0	0	12.0054	51.5627	SCARB1;RALY
sterol homeostasis (GO:0055092)	2	72	0.0140048	0.149925	0	0	11.8333	50.5089	SCARB1;RALY
negative regulation of protein binding (GO:0032091)	2	74	0.0147525	0.149925	0	0	11.5035	48.5026	DNAJB2;CTNNBIP1
positive regulation of cholesterol storage (GO:0010886)	1	6	0.0149083	0.149925	0	0	81.4082	342.39	SCARB1
positive regulation of histone phosphorylation (GO:0033129)	1	6	0.0149083	0.149925	0	0	81.4082	342.39	MAPK3
sterol import (GO:0035376)	1	6	0.0149083	0.149925	0	0	81.4082	342.39	SCARB1
cholesterol import (GO:0070508)	1	6	0.0149083	0.149925	0	0	81.4082	342.39	SCARB1
regulation of macrophage proliferation (GO:0120040)	1	6	0.0149083	0.149925	0	0	81.4082	342.39	MAPK3
regulation of mast cell chemotaxis (GO:0060753)	1	6	0.0149083	0.149925	0	0	81.4082	342.39	VEGFB
valine metabolic process (GO:0006573)	1	6	0.0149083	0.149925	0	0	81.4082	342.39	BCAT2
positive regulation of type I interferon production (GO:0032481)	2	77	0.0159058	0.149925	0	0	11.0417	45.7243	POLR3C;G3BP1
regulation of cellular response to heat (GO:1900034)	2	79	0.0166955	0.149925	0	0	10.7538	44.0111	DNAJB1;MAPK3
negative regulation of cellular component organization (GO:0051129)	2	80	0.0170965	0.149925	0	0	10.6154	43.1927	DNAJB2;DNAJB1
cellular amino acid biosynthetic process (GO:0008652)	1	7	0.0173717	0.149925	0	0	67.8367	274.936	BCAT2
leucine metabolic process (GO:0006551)	1	7	0.0173717	0.149925	0	0	67.8367	274.936	BCAT2
detection of molecule of bacterial origin (GO:0032490)	1	7	0.0173717	0.149925	0	0	67.8367	274.936	SCARB1
modulation by symbiont of host apoptotic process (GO:0052150)	1	7	0.0173717	0.149925	0	0	67.8367	274.936	MAPK3
positive regulation of proteasomal protein catabolic process (GO:1901800)	2	86	0.0195881	0.149925	0	0	9.85417	38.7548	USP13;DNAJB2
regulation of RNA biosynthetic process (GO:2001141)	1	8	0.0198292	0.149925	0	0	58.1429	227.955	RALY
fructose metabolic process (GO:0006000)	1	8	0.0198292	0.149925	0	0	58.1429	227.955	ALDOC
respiratory chain complex III assembly (GO:0017062)	1	8	0.0198292	0.149925	0	0	58.1429	227.955	BCS1L
mitochondrial DNA replication (GO:0006264)	1	8	0.0198292	0.149925	0	0	58.1429	227.955	POLG2
mitochondrial respiratory chain complex III assembly (GO:0034551)	1	8	0.0198292	0.149925	0	0	58.1429	227.955	BCS1L
DNA damage induced protein phosphorylation (GO:0006975)	1	8	0.0198292	0.149925	0	0	58.1429	227.955	MAPK3
endosomal vesicle fusion (GO:0034058)	1	8	0.0198292	0.149925	0	0	58.1429	227.955	TGFBRAP1
negative regulation by symbiont of host apoptotic process (GO:0033668)	1	8	0.0198292	0.149925	0	0	58.1429	227.955	MAPK3
negative regulation by symbiont of host programmed cell death (GO:0052041)	1	8	0.0198292	0.149925	0	0	58.1429	227.955	MAPK3
protein localization to microtubule (GO:0035372)	1	8	0.0198292	0.149925	0	0	58.1429	227.955	MAPRE1
protein localization to microtubule cytoskeleton (GO:0072698)	1	8	0.0198292	0.149925	0	0	58.1429	227.955	MAPRE1
ERAD pathway (GO:0036503)	2	87	0.0200173	0.149925	0	0	9.73775	38.0859	USP13;DNAJB2
negative regulation of binding (GO:0051100)	2	88	0.0204505	0.149925	0	0	9.62403	37.435	DNAJB2;CTNNBIP1
regulation of type I interferon production (GO:0032479)	2	89	0.0208877	0.149925	0	0	9.51293	36.8017	POLR3C;G3BP1
negative regulation of translation (GO:0017148)	2	90	0.0213287	0.149925	0	0	9.40436	36.1852	RBM4;EIF4EBP3
fructose 1,6-bisphosphate metabolic process (GO:0030388)	1	9	0.0222806	0.149925	0	0	50.8724	193.521	ALDOC
positive regulation of DNA-directed DNA polymerase activity (GO:1900264)	1	9	0.0222806	0.149925	0	0	50.8724	193.521	POLG2
regulation of DNA-directed DNA polymerase activity (GO:1900262)	1	9	0.0222806	0.149925	0	0	50.8724	193.521	POLG2
cellular response to muramyl dipeptide (GO:0071225)	1	9	0.0222806	0.149925	0	0	50.8724	193.521	LDOC1
oligosaccharide catabolic process (GO:0009313)	1	9	0.0222806	0.149925	0	0	50.8724	193.521	MAN2B2
regulation of nucleic acid-templated transcription (GO:1903506)	4	430	0.0223004	0.149925	0	0	3.9853	15.1567	USP13;TGIF2;TGFBRAP1;RALY
regulation of vesicle-mediated transport (GO:0060627)	2	96	0.0240556	0.149925	0	0	8.80142	32.8063	SCARB1;MAPK3
formation of translation preinitiation complex (GO:0001731)	1	10	0.0247259	0.149925	0	0	45.2177	167.301	EIF4B
response to dopamine (GO:1903350)	1	10	0.0247259	0.149925	0	0	45.2177	167.301	MAPK3
positive regulation of monocyte differentiation (GO:0045657)	1	10	0.0247259	0.149925	0	0	45.2177	167.301	CTNNBIP1
cellular response to dopamine (GO:1903351)	1	10	0.0247259	0.149925	0	0	45.2177	167.301	MAPK3
negative regulation of transcription from RNA polymerase II promoter in response to stress (GO:0097201)	1	10	0.0247259	0.149925	0	0	45.2177	167.301	DNAJB1
regulation of histone phosphorylation (GO:0033127)	1	10	0.0247259	0.149925	0	0	45.2177	167.301	MAPK3
RNA splicing, via transesterification reactions with bulged adenosine as nucleophile (GO:0000377)	3	251	0.0248297	0.149925	0	0	5.07086	18.7405	RBM4;DDX42;RALY
regulation of stress-activated protein kinase signaling cascade (GO:0070302)	1	11	0.0271653	0.149925	0	0	40.6939	146.735	MAPK3
regulation of cytoplasmic transport (GO:1903649)	1	11	0.0271653	0.149925	0	0	40.6939	146.735	MAPK3
induction of positive chemotaxis (GO:0050930)	1	11	0.0271653	0.149925	0	0	40.6939	146.735	VEGFB
regulation of ERAD pathway (GO:1904292)	1	11	0.0271653	0.149925	0	0	40.6939	146.735	USP13
negative regulation of translation, ncRNA-mediated (GO:0040033)	1	11	0.0271653	0.149925	0	0	40.6939	146.735	RBM4
regulation of mesenchymal cell proliferation (GO:0010464)	1	11	0.0271653	0.149925	0	0	40.6939	146.735	CTNNBIP1
miRNA mediated inhibition of translation (GO:0035278)	1	11	0.0271653	0.149925	0	0	40.6939	146.735	RBM4
positive regulation of triglyceride biosynthetic process (GO:0010867)	1	11	0.0271653	0.149925	0	0	40.6939	146.735	SCARB1
negative regulation of microtubule polymerization (GO:0031115)	1	12	0.0295988	0.150059	0	0	36.9926	130.215	MAPRE1
positive regulation of leukocyte proliferation (GO:0070665)	1	12	0.0295988	0.150059	0	0	36.9926	130.215	MAPK3
positive regulation of metaphase	anaphase transition of cell cycle (GO:1902101)	1	12	0.0295988	0.150059	0	0	36.9926	130.215	ANAPC5
positive regulation of mitotic metaphase	anaphase transition (GO:0045842)	1	12	0.0295988	0.150059	0	0	36.9926	130.215	ANAPC5
positive regulation of mitotic sister chromatid separation (GO:1901970)	1	12	0.0295988	0.150059	0	0	36.9926	130.215	ANAPC5
melanocyte differentiation (GO:0030318)	1	12	0.0295988	0.150059	0	0	36.9926	130.215	USP13
tricarboxylic acid metabolic process (GO:0072350)	1	12	0.0295988	0.150059	0	0	36.9926	130.215	ACO1
lipid transport (GO:0006869)	2	109	0.0304217	0.150144	0	0	7.72702	26.9874	SCARB1;SLC10A3
mRNA splicing, via spliceosome (GO:0000398)	3	274	0.0310751	0.150144	0	0	4.63508	16.09	RBM4;DDX42;RALY
positive regulation of ERAD pathway (GO:1904294)	1	13	0.0320262	0.150144	0	0	33.9082	116.685	USP13
response to iron ion (GO:0010039)	1	13	0.0320262	0.150144	0	0	33.9082	116.685	ACO1
response to muramyl dipeptide (GO:0032495)	1	13	0.0320262	0.150144	0	0	33.9082	116.685	LDOC1
regulation of nucleocytoplasmic transport (GO:0046822)	1	13	0.0320262	0.150144	0	0	33.9082	116.685	RBM4
endonucleolytic cleavage of tricistronic rRNA transcript (SSU-rRNA, 5.8S rRNA, LSU-rRNA) (GO:0000479)	1	13	0.0320262	0.150144	0	0	33.9082	116.685	TSR1
positive regulation of cyclase activity (GO:0031281)	1	14	0.0344477	0.154837	0	0	31.2983	105.422	MAPK3
positive regulation of macrophage chemotaxis (GO:0010759)	1	14	0.0344477	0.154837	0	0	31.2983	105.422	MAPK3
negative regulation of T cell differentiation (GO:0045581)	1	14	0.0344477	0.154837	0	0	31.2983	105.422	LAG3
vascular endothelial growth factor signaling pathway (GO:0038084)	1	14	0.0344477	0.154837	0	0	31.2983	105.422	VEGFB
regulation of cellular response to stress (GO:0080135)	2	118	0.035177	0.154921	0	0	7.12428	23.8476	DNAJB1;MAPK3
regulation of protein binding (GO:0043393)	2	118	0.035177	0.154921	0	0	7.12428	23.8476	DNAJB2;CTNNBIP1
regulation of triglyceride biosynthetic process (GO:0010866)	1	15	0.0368633	0.159133	0	0	29.0612	95.9177	SCARB1
peptidyl-tyrosine autophosphorylation (GO:0038083)	1	15	0.0368633	0.159133	0	0	29.0612	95.9177	MAPK3
mRNA processing (GO:0006397)	3	300	0.0390401	0.161538	0	0	4.22373	13.6982	RBM4;DDX42;RALY
regulation of cholesterol storage (GO:0010885)	1	16	0.0392729	0.161538	0	0	27.1224	87.8013	SCARB1
male meiosis I (GO:0007141)	1	16	0.0392729	0.161538	0	0	27.1224	87.8013	FOXJ3
positive regulation of TORC1 signaling (GO:1904263)	1	16	0.0392729	0.161538	0	0	27.1224	87.8013	TELO2
regulation of monocyte differentiation (GO:0045655)	1	16	0.0392729	0.161538	0	0	27.1224	87.8013	CTNNBIP1
reverse cholesterol transport (GO:0043691)	1	17	0.0416767	0.165191	0	0	25.426	80.7992	SCARB1
regulation of Golgi organization (GO:1903358)	1	17	0.0416767	0.165191	0	0	25.426	80.7992	MAPK3
positive regulation of positive chemotaxis (GO:0050927)	1	17	0.0416767	0.165191	0	0	25.426	80.7992	VEGFB
positive regulation of telomere capping (GO:1904355)	1	17	0.0416767	0.165191	0	0	25.426	80.7992	MAPK3
transmembrane receptor protein serine	threonine kinase signaling pathway (GO:0007178)	2	133	0.0436919	0.165659	0	0	6.30375	19.7345	TGFBRAP1;MAPK3
carbohydrate derivative transport (GO:1901264)	1	18	0.0440745	0.165659	0	0	23.9292	74.7039	SCARB1
high-density lipoprotein particle remodeling (GO:0034375)	1	18	0.0440745	0.165659	0	0	23.9292	74.7039	SCARB1
regulation of early endosome to late endosome transport (GO:2000641)	1	18	0.0440745	0.165659	0	0	23.9292	74.7039	MAPK3
positive regulation of nitric-oxide synthase activity (GO:0051000)	1	18	0.0440745	0.165659	0	0	23.9292	74.7039	SCARB1
positive regulation of response to endoplasmic reticulum stress (GO:1905898)	1	18	0.0440745	0.165659	0	0	23.9292	74.7039	USP13
positive regulation of macrophage migration (GO:1905523)	1	19	0.0464665	0.169045	0	0	22.5986	69.3558	MAPK3
maintenance of protein localization in organelle (GO:0072595)	1	19	0.0464665	0.169045	0	0	22.5986	69.3558	ARL2BP
positive regulation of triglyceride metabolic process (GO:0090208)	1	19	0.0464665	0.169045	0	0	22.5986	69.3558	SCARB1
branched-chain amino acid catabolic process (GO:0009083)	1	20	0.0488525	0.169045	0	0	21.4082	64.6301	BCAT2
branched-chain amino acid metabolic process (GO:0009081)	1	20	0.0488525	0.169045	0	0	21.4082	64.6301	BCAT2
regulation of granulocyte chemotaxis (GO:0071622)	1	20	0.0488525	0.169045	0	0	21.4082	64.6301	MAPK3
positive regulation of peptidyl-lysine acetylation (GO:2000758)	1	20	0.0488525	0.169045	0	0	21.4082	64.6301	MAPK3
maintenance of protein location in nucleus (GO:0051457)	1	20	0.0488525	0.169045	0	0	21.4082	64.6301	ARL2BP
mitochondrial cytochrome c oxidase assembly (GO:0033617)	1	20	0.0488525	0.169045	0	0	21.4082	64.6301	BCS1L
regulation of protein modification by small protein conjugation or removal (GO:1903320)	1	20	0.0488525	0.169045	0	0	21.4082	64.6301	DNAJB2
aerobic respiration (GO:0009060)	1	21	0.0512328	0.170515	0	0	20.3367	60.4281	NDUFS8
regulation of transcription by RNA polymerase III (GO:0006359)	1	21	0.0512328	0.170515	0	0	20.3367	60.4281	POLR3C
positive regulation of lipid storage (GO:0010884)	1	21	0.0512328	0.170515	0	0	20.3367	60.4281	SCARB1
stress granule assembly (GO:0034063)	1	21	0.0512328	0.170515	0	0	20.3367	60.4281	G3BP1
poly(A)+ mRNA export from nucleus (GO:0016973)	1	21	0.0512328	0.170515	0	0	20.3367	60.4281	DDX19B
positive regulation of transferase activity (GO:0051347)	2	148	0.0528891	0.174694	0	0	5.65183	16.6139	POLG2;MAPK3
regulation of macrophage chemotaxis (GO:0010758)	1	22	0.0536072	0.175567	0	0	19.3673	56.6702	MAPK3
ERK1 and ERK2 cascade (GO:0070371)	1	23	0.0559758	0.175567	0	0	18.4861	53.2924	MAPK3
regulation of telomere capping (GO:1904353)	1	23	0.0559758	0.175567	0	0	18.4861	53.2924	MAPK3
respiratory chain complex IV assembly (GO:0008535)	1	23	0.0559758	0.175567	0	0	18.4861	53.2924	BCS1L
positive regulation of histone acetylation (GO:0035066)	1	23	0.0559758	0.175567	0	0	18.4861	53.2924	MAPK3
regulation of mononuclear cell migration (GO:0071675)	1	23	0.0559758	0.175567	0	0	18.4861	53.2924	MAPK3
glucose catabolic process to pyruvate (GO:0061718)	1	24	0.0583386	0.175567	0	0	17.6815	50.2417	ALDOC
canonical glycolysis (GO:0061621)	1	24	0.0583386	0.175567	0	0	17.6815	50.2417	ALDOC
cellular response to catecholamine stimulus (GO:0071870)	1	24	0.0583386	0.175567	0	0	17.6815	50.2417	MAPK3
sulfur amino acid metabolic process (GO:0000096)	1	24	0.0583386	0.175567	0	0	17.6815	50.2417	AHCY
cholesterol efflux (GO:0033344)	1	24	0.0583386	0.175567	0	0	17.6815	50.2417	SCARB1
protein insertion into mitochondrial membrane (GO:0051204)	1	24	0.0583386	0.175567	0	0	17.6815	50.2417	SAMM50
gene expression (GO:0010467)	3	356	0.0593626	0.175567	0	0	3.54355	10.0073	RBM4;DDX19B;RPL28
response to lipopolysaccharide (GO:0032496)	2	159	0.0600326	0.175567	0	0	5.25292	14.7758	SCARB1;LDOC1
acylglycerol homeostasis (GO:0055090)	1	25	0.0606955	0.175567	0	0	16.9439	47.4748	SCARB1
glycolytic process through glucose-6-phosphate (GO:0061620)	1	25	0.0606955	0.175567	0	0	16.9439	47.4748	ALDOC
organophosphate ester transport (GO:0015748)	1	25	0.0606955	0.175567	0	0	16.9439	47.4748	SCARB1
rRNA metabolic process (GO:0016072)	2	162	0.062036	0.175567	0	0	5.15365	14.3273	DDX10;RPL28
regulation of regulatory T cell differentiation (GO:0045589)	1	26	0.0630467	0.175567	0	0	16.2653	44.9553	LAG3
positive regulation of microtubule polymerization or depolymerization (GO:0031112)	1	26	0.0630467	0.175567	0	0	16.2653	44.9553	MAPRE1
chaperone cofactor-dependent protein refolding (GO:0051085)	1	26	0.0630467	0.175567	0	0	16.2653	44.9553	DNAJB1
meiosis I (GO:0007127)	1	26	0.0630467	0.175567	0	0	16.2653	44.9553	FOXJ3
regulation of mitotic metaphase	anaphase transition (GO:0030071)	1	26	0.0630467	0.175567	0	0	16.2653	44.9553	ANAPC5
acute inflammatory response (GO:0002526)	1	27	0.0653922	0.175567	0	0	15.6389	42.6529	CTNNBIP1
negative regulation of protein polymerization (GO:0032272)	1	27	0.0653922	0.175567	0	0	15.6389	42.6529	MAPRE1
cellular response to cadmium ion (GO:0071276)	1	27	0.0653922	0.175567	0	0	15.6389	42.6529	MAPK3
positive regulation of muscle cell differentiation (GO:0051149)	1	27	0.0653922	0.175567	0	0	15.6389	42.6529	RBM4
stress-activated protein kinase signaling cascade (GO:0031098)	1	27	0.0653922	0.175567	0	0	15.6389	42.6529	MAPK3
entrainment of circadian clock by photoperiod (GO:0043153)	1	27	0.0653922	0.175567	0	0	15.6389	42.6529	RBM4
cellular protein-containing complex assembly (GO:0034622)	2	168	0.0661107	0.175567	0	0	4.96586	13.4894	SAMM50;EIF4B
bile acid and bile salt transport (GO:0015721)	1	28	0.0677318	0.175567	0	0	15.059	40.5417	SLC10A3
positive regulation of microtubule polymerization (GO:0031116)	1	28	0.0677318	0.175567	0	0	15.059	40.5417	MAPRE1
positive regulation of monooxygenase activity (GO:0032770)	1	28	0.0677318	0.175567	0	0	15.059	40.5417	SCARB1
cristae formation (GO:0042407)	1	28	0.0677318	0.175567	0	0	15.059	40.5417	SAMM50
regulation of microtubule polymerization or depolymerization (GO:0031110)	1	28	0.0677318	0.175567	0	0	15.059	40.5417	MAPRE1
photoperiodism (GO:0009648)	1	28	0.0677318	0.175567	0	0	15.059	40.5417	RBM4
negative regulation of cell population proliferation (GO:0008285)	3	379	0.0689064	0.175567	0	0	3.32288	8.88874	DNAJB2;CTNNBIP1;LDOC1
rRNA processing (GO:0006364)	2	173	0.0695733	0.175567	0	0	4.81944	12.8456	DDX10;RPL28
glycolytic process (GO:0006096)	1	29	0.0700658	0.175567	0	0	14.5204	38.5999	ALDOC
response to cadmium ion (GO:0046686)	1	29	0.0700658	0.175567	0	0	14.5204	38.5999	MAPK3
telomere maintenance via telomerase (GO:0007004)	1	29	0.0700658	0.175567	0	0	14.5204	38.5999	TELO2
protein K11-linked ubiquitination (GO:0070979)	1	29	0.0700658	0.175567	0	0	14.5204	38.5999	ANAPC5
RNA-dependent DNA biosynthetic process (GO:0006278)	1	30	0.072394	0.17934	0	0	14.019	36.8087	TELO2
maturation of SSU-rRNA from tricistronic rRNA transcript (SSU-rRNA, 5.8S rRNA, LSU-rRNA) (GO:0000462)	1	30	0.072394	0.17934	0	0	14.019	36.8087	TSR1
protein stabilization (GO:0050821)	2	179	0.0738061	0.180573	0	0	4.65466	12.1315	USP13;TELO2
'de novo' posttranslational protein folding (GO:0051084)	1	31	0.0747165	0.180573	0	0	13.551	35.1521	DNAJB1
triglyceride homeostasis (GO:0070328)	1	31	0.0747165	0.180573	0	0	13.551	35.1521	SCARB1
gene silencing by miRNA (GO:0035195)	1	32	0.0770333	0.180573	0	0	13.1132	33.616	RBM4
regulation of cell morphogenesis (GO:0022604)	1	32	0.0770333	0.180573	0	0	13.1132	33.616	ZMYM3
negative regulation of microtubule polymerization or depolymerization (GO:0031111)	1	32	0.0770333	0.180573	0	0	13.1132	33.616	MAPRE1
transcription initiation from RNA polymerase I promoter (GO:0006361)	1	32	0.0770333	0.180573	0	0	13.1132	33.616	MAPK3
positive regulation of telomere maintenance (GO:0032206)	1	32	0.0770333	0.180573	0	0	13.1132	33.616	MAPK3
mitochondrial membrane organization (GO:0007006)	1	32	0.0770333	0.180573	0	0	13.1132	33.616	SAMM50
protein K63-linked deubiquitination (GO:0070536)	1	32	0.0770333	0.180573	0	0	13.1132	33.616	USP13
apoptotic cell clearance (GO:0043277)	1	33	0.0793444	0.182074	0	0	12.7028	32.1884	SCARB1
positive regulation of histone modification (GO:0031058)	1	33	0.0793444	0.182074	0	0	12.7028	32.1884	MAPK3
regulation of histone acetylation (GO:0035065)	1	33	0.0793444	0.182074	0	0	12.7028	32.1884	MAPK3
positive regulation of telomere maintenance via telomerase (GO:0032212)	1	33	0.0793444	0.182074	0	0	12.7028	32.1884	MAPK3
regulation of mitotic cell cycle phase transition (GO:1901990)	2	188	0.0803071	0.183319	0	0	4.42742	11.1655	ANAPC5;MAPRE1
cellular response to vascular endothelial growth factor stimulus (GO:0035924)	1	34	0.0816498	0.183426	0	0	12.3173	30.8586	VEGFB
transcription by RNA polymerase I (GO:0006360)	1	34	0.0816498	0.183426	0	0	12.3173	30.8586	MAPK3
positive regulation of telomerase activity (GO:0051973)	1	34	0.0816498	0.183426	0	0	12.3173	30.8586	MAPK3
ribosome biogenesis (GO:0042254)	2	192	0.0832524	0.183426	0	0	4.33333	10.7721	DDX10;RPL28
regulation of TORC1 signaling (GO:1903432)	1	35	0.0839496	0.183426	0	0	11.9544	29.6174	TELO2
positive regulation of lipid biosynthetic process (GO:0046889)	1	35	0.0839496	0.183426	0	0	11.9544	29.6174	SCARB1
maturation of SSU-rRNA (GO:0030490)	1	35	0.0839496	0.183426	0	0	11.9544	29.6174	TSR1
regulation of muscle cell differentiation (GO:0051147)	1	35	0.0839496	0.183426	0	0	11.9544	29.6174	RBM4
positive regulation of innate immune response (GO:0045089)	1	36	0.0862437	0.183426	0	0	11.6122	28.4567	POLR3C
positive regulation of interferon-beta production (GO:0032728)	1	36	0.0862437	0.183426	0	0	11.6122	28.4567	POLR3C
positive regulation of mitotic nuclear division (GO:0045840)	1	36	0.0862437	0.183426	0	0	11.6122	28.4567	ANAPC5
positive regulation of myeloid leukocyte differentiation (GO:0002763)	1	36	0.0862437	0.183426	0	0	11.6122	28.4567	CTNNBIP1
telomere maintenance via telomere lengthening (GO:0010833)	1	36	0.0862437	0.183426	0	0	11.6122	28.4567	TELO2
positive regulation of telomere maintenance via telomere lengthening (GO:1904358)	1	36	0.0862437	0.183426	0	0	11.6122	28.4567	MAPK3
organelle organization (GO:0006996)	3	420	0.0875283	0.185254	0	0	2.9899	7.28277	ZMYM3;POLG2;BCS1L
regulation of microtubule cytoskeleton organization (GO:0070507)	1	37	0.0885322	0.186474	0	0	11.2891	27.3692	MAPRE1
modification-dependent protein catabolic process (GO:0019941)	2	201	0.089999	0.187749	0	0	4.13547	9.95803	KLHL25;ANAPC5
ncRNA processing (GO:0034470)	2	201	0.089999	0.187749	0	0	4.13547	9.95803	DDX10;RPL28
regulation of exit from mitosis (GO:0007096)	1	39	0.0930924	0.190555	0	0	10.6939	25.389	ANAPC5
regulation of intracellular transport (GO:0032386)	1	39	0.0930924	0.190555	0	0	10.6939	25.389	RBM4
mitochondrial electron transport, NADH to ubiquinone (GO:0006120)	1	39	0.0930924	0.190555	0	0	10.6939	25.389	NDUFS8
regulation of nitric-oxide synthase activity (GO:0050999)	1	39	0.0930924	0.190555	0	0	10.6939	25.389	SCARB1
positive regulation of catalytic activity (GO:0043085)	1	40	0.0953641	0.192494	0	0	10.4192	24.4856	MAPK3
regulation of microtubule polymerization (GO:0031113)	1	40	0.0953641	0.192494	0	0	10.4192	24.4856	MAPRE1
organic hydroxy compound transport (GO:0015850)	1	40	0.0953641	0.192494	0	0	10.4192	24.4856	SLC10A3
gluconeogenesis (GO:0006094)	1	41	0.0976302	0.194369	0	0	10.1582	23.6337	ALDOC
hexose metabolic process (GO:0019318)	1	41	0.0976302	0.194369	0	0	10.1582	23.6337	ALDOC
positive regulation of TOR signaling (GO:0032008)	1	41	0.0976302	0.194369	0	0	10.1582	23.6337	TELO2
phosphate-containing compound metabolic process (GO:0006796)	2	212	0.0984576	0.195125	0	0	3.91667	9.07934	ALDOC;MAPK3
cellular respiration (GO:0045333)	1	42	0.0998908	0.196434	0	0	9.90991	22.8292	NDUFS8
positive regulation of protein modification process (GO:0031401)	2	214	0.100019	0.196434	0	0	3.87932	8.93172	VEGFB;MAPK3
hexose biosynthetic process (GO:0019319)	1	44	0.104395	0.203198	0	0	9.44803	21.3485	ALDOC
positive regulation of osteoblast differentiation (GO:0045669)	1	44	0.104395	0.203198	0	0	9.44803	21.3485	CTNNBIP1
positive regulation of response to biotic stimulus (GO:0002833)	1	45	0.106639	0.206643	0	0	9.23284	20.6659	POLR3C
regulation of telomerase activity (GO:0051972)	1	46	0.108878	0.209122	0	0	9.02721	20.0181	MAPK3
positive regulation of organelle assembly (GO:1902117)	1	46	0.108878	0.209122	0	0	9.02721	20.0181	G3BP1
regulation of cellular macromolecule biosynthetic process (GO:2000112)	3	468	0.111734	0.213667	0	0	2.67467	5.86191	USP13;TGIF2;TGFBRAP1
regulation of stress-activated MAPK cascade (GO:0032872)	1	49	0.11556	0.216241	0	0	8.46173	18.2601	MAPK3
inner mitochondrial membrane organization (GO:0007007)	1	49	0.11556	0.216241	0	0	8.46173	18.2601	SAMM50
cellular response to mechanical stimulus (GO:0071260)	1	49	0.11556	0.216241	0	0	8.46173	18.2601	MAPK3
regulation of interferon-beta production (GO:0032648)	1	49	0.11556	0.216241	0	0	8.46173	18.2601	POLR3C
oligosaccharide metabolic process (GO:0009311)	1	49	0.11556	0.216241	0	0	8.46173	18.2601	MAN2B2
cholesterol transport (GO:0030301)	1	51	0.119988	0.223567	0	0	8.12245	17.2226	SCARB1
regulation of telomere maintenance via telomerase (GO:0032210)	1	52	0.122193	0.225747	0	0	7.96279	16.739	MAPK3
sprouting angiogenesis (GO:0002040)	1	52	0.122193	0.225747	0	0	7.96279	16.739	VEGFB
IRE1-mediated unfolded protein response (GO:0036498)	1	53	0.124393	0.228842	0	0	7.80926	16.2769	TATDN2
regulation of alternative mRNA splicing, via spliceosome (GO:0000381)	1	54	0.126588	0.231901	0	0	7.66153	15.835	RBM4
protein targeting to mitochondrion (GO:0006626)	1	55	0.128778	0.233946	0	0	7.51927	15.412	SAMM50
pyruvate metabolic process (GO:0006090)	1	55	0.128778	0.233946	0	0	7.51927	15.412	ALDOC
mitochondrial transport (GO:0006839)	1	56	0.130962	0.236927	0	0	7.38219	15.0069	BCS1L
positive regulation of phosphorylation (GO:0042327)	2	253	0.131758	0.237383	0	0	3.27009	6.62777	VEGFB;MAPK3
cellular response to peptide (GO:1901653)	1	57	0.133141	0.237907	0	0	7.25	14.6185	LDOC1
monocarboxylic acid transport (GO:0015718)	1	57	0.133141	0.237907	0	0	7.25	14.6185	SLC10A3
cellular iron ion homeostasis (GO:0006879)	1	58	0.135314	0.238813	0	0	7.12245	14.246	ACO1
positive regulation of mitotic cell cycle phase transition (GO:1901992)	1	58	0.135314	0.238813	0	0	7.12245	14.246	ANAPC5
regulation of phagocytosis (GO:0050764)	1	58	0.135314	0.238813	0	0	7.12245	14.246	SCARB1
positive regulation of cell differentiation (GO:0045597)	2	258	0.135983	0.238813	0	0	3.2054	6.39549	RBM4;CTNNBIP1
response to reactive oxygen species (GO:0000302)	1	59	0.137482	0.238813	0	0	6.9993	13.8884	MAPK3
positive regulation of tyrosine phosphorylation of STAT protein (GO:0042531)	1	59	0.137482	0.238813	0	0	6.9993	13.8884	ARL2BP
phospholipid transport (GO:0015914)	1	59	0.137482	0.238813	0	0	6.9993	13.8884	SCARB1
iron ion homeostasis (GO:0055072)	1	61	0.141802	0.24534	0	0	6.76531	13.2148	ACO1
regulation of protein phosphorylation (GO:0001932)	2	266	0.142807	0.246102	0	0	3.10701	6.04705	VEGFB;MAPK3
glucose metabolic process (GO:0006006)	1	62	0.143954	0.246133	0	0	6.65406	12.8973	ALDOC
stress-activated MAPK cascade (GO:0051403)	1	62	0.143954	0.246133	0	0	6.65406	12.8973	MAPK3
cellular response to reactive oxygen species (GO:0034614)	1	63	0.146101	0.248828	0	0	6.54641	12.5918	MAPK3
regulation of innate immune response (GO:0045088)	1	64	0.148242	0.251493	0	0	6.44218	12.2975	POLR3C
BMP signaling pathway (GO:0030509)	1	65	0.150378	0.253147	0	0	6.3412	12.014	MAPK3
regulation of cellular catabolic process (GO:0031329)	1	65	0.150378	0.253147	0	0	6.3412	12.014	USP13
vascular endothelial growth factor receptor signaling pathway (GO:0048010)	1	67	0.154635	0.259311	0	0	6.14842	11.4772	VEGFB
regulation of tyrosine phosphorylation of STAT protein (GO:0042509)	1	68	0.156756	0.26186	0	0	6.05635	11.2228	ARL2BP
positive regulation of protein polymerization (GO:0032273)	1	69	0.158871	0.263375	0	0	5.96699	10.9772	MAPRE1
peptidyl-tyrosine phosphorylation (GO:0018108)	1	69	0.158871	0.263375	0	0	5.96699	10.9772	MAPK3
aerobic electron transport chain (GO:0019646)	1	70	0.160981	0.264333	0	0	5.88021	10.74	NDUFS8
wound healing (GO:0042060)	1	70	0.160981	0.264333	0	0	5.88021	10.74	SCARB1
Fc-gamma receptor signaling pathway involved in phagocytosis (GO:0038096)	1	71	0.163086	0.264333	0	0	5.79592	10.5108	MAPK3
regulation of TOR signaling (GO:0032006)	1	71	0.163086	0.264333	0	0	5.79592	10.5108	TELO2
cellular response to BMP stimulus (GO:0071773)	1	71	0.163086	0.264333	0	0	5.79592	10.5108	MAPK3
mitochondrial ATP synthesis coupled electron transport (GO:0042775)	1	71	0.163086	0.264333	0	0	5.79592	10.5108	NDUFS8
Fc-gamma receptor signaling pathway (GO:0038094)	1	72	0.165186	0.26576	0	0	5.714	10.2891	MAPK3
negative regulation of supramolecular fiber organization (GO:1902904)	1	72	0.165186	0.26576	0	0	5.714	10.2891	MAPRE1
ubiquitin-dependent ERAD pathway (GO:0030433)	1	73	0.16728	0.26814	0	0	5.63435	10.0747	DNAJB2
Fc receptor mediated stimulatory signaling pathway (GO:0002431)	1	74	0.16937	0.269508	0	0	5.55689	9.86721	MAPK3
cellular response to amino acid starvation (GO:0034198)	1	74	0.16937	0.269508	0	0	5.55689	9.86721	MAPK3
fibroblast growth factor receptor signaling pathway (GO:0008543)	1	75	0.171454	0.26987	0	0	5.48152	9.66634	MAPK3
response to amino acid starvation (GO:1990928)	1	75	0.171454	0.26987	0	0	5.48152	9.66634	MAPK3
positive regulation of immune response (GO:0050778)	1	75	0.171454	0.26987	0	0	5.48152	9.66634	POLR3C
MAPK cascade (GO:0000165)	2	303	0.175234	0.274426	0	0	2.71996	4.73718	IL3RA;MAPK3
positive regulation of endothelial cell proliferation (GO:0001938)	1	77	0.175607	0.274426	0	0	5.33673	9.28328	VEGFB
positive regulation of proteasomal ubiquitin-dependent protein catabolic process (GO:0032436)	1	79	0.17974	0.278885	0	0	5.19937	8.92339	DNAJB2
positive regulation of ubiquitin-dependent protein catabolic process (GO:2000060)	1	79	0.17974	0.278885	0	0	5.19937	8.92339	DNAJB2
regulation of organelle organization (GO:0033043)	1	80	0.181799	0.281079	0	0	5.1333	8.75153	MAPK3
regulation of osteoblast differentiation (GO:0045667)	1	83	0.187945	0.289554	0	0	4.94475	8.26568	CTNNBIP1
anaphase-promoting complex-dependent catabolic process (GO:0031145)	1	84	0.189983	0.290641	0	0	4.88493	8.11298	ANAPC5
spindle assembly (GO:0051225)	1	84	0.189983	0.290641	0	0	4.88493	8.11298	MAPRE1
proteasome-mediated ubiquitin-dependent protein catabolic process (GO:0043161)	2	321	0.191422	0.291705	0	0	2.56413	4.23921	DNAJB2;ANAPC5
regulation of cell cycle G2	M phase transition (GO:1902749)	1	85	0.192017	0.291705	0	0	4.82653	7.9646	MAPRE1
cellular response to oxygen-containing compound (GO:1901701)	2	323	0.193234	0.291737	0	0	2.5479	4.18837	LDOC1;MAPK3
negative regulation of cellular amide metabolic process (GO:0034249)	1	86	0.194046	0.291737	0	0	4.76951	7.82038	RBM4
positive regulation of endothelial cell migration (GO:0010595)	1	86	0.194046	0.291737	0	0	4.76951	7.82038	SCARB1
regulation of transcription from RNA polymerase II promoter in response to stress (GO:0043618)	1	87	0.196069	0.293767	0	0	4.71381	7.68016	DNAJB1
regulation of endothelial cell migration (GO:0010594)	1	89	0.200101	0.2967	0	0	4.60622	7.41108	SCARB1
transforming growth factor beta receptor signaling pathway (GO:0007179)	1	89	0.200101	0.2967	0	0	4.60622	7.41108	TGFBRAP1
protein import (GO:0017038)	1	89	0.200101	0.2967	0	0	4.60622	7.41108	SAMM50
cellular amino acid catabolic process (GO:0009063)	1	90	0.20211	0.2967	0	0	4.55423	7.28196	BCAT2
SRP-dependent cotranslational protein targeting to membrane (GO:0006614)	1	90	0.20211	0.2967	0	0	4.55423	7.28196	RPL28
regulation of mRNA splicing, via spliceosome (GO:0048024)	1	90	0.20211	0.2967	0	0	4.55423	7.28196	RBM4
positive regulation of supramolecular fiber organization (GO:1902905)	1	91	0.204114	0.297696	0	0	4.5034	7.15626	MAPRE1
positive regulation of cytokine production (GO:0001819)	2	335	0.204154	0.297696	0	0	2.45458	3.90004	POLR3C;G3BP1
regulation of endothelial cell proliferation (GO:0001936)	1	92	0.206113	0.298555	0	0	4.45369	7.03386	VEGFB
cellular response to fibroblast growth factor stimulus (GO:0044344)	1	92	0.206113	0.298555	0	0	4.45369	7.03386	MAPK3
cytoplasmic translation (GO:0002181)	1	93	0.208106	0.299352	0	0	4.40506	6.91464	RPL28
negative regulation of cellular protein metabolic process (GO:0032269)	1	94	0.210095	0.299352	0	0	4.35747	6.7985	RBM4
positive regulation of epithelial cell migration (GO:0010634)	1	94	0.210095	0.299352	0	0	4.35747	6.7985	SCARB1
interleukin-1-mediated signaling pathway (GO:0070498)	1	94	0.210095	0.299352	0	0	4.35747	6.7985	MAPK3
cotranslational protein targeting to membrane (GO:0006613)	1	94	0.210095	0.299352	0	0	4.35747	6.7985	RPL28
regulation of cell cycle phase transition (GO:1901987)	1	95	0.21208	0.300216	0	0	4.3109	6.68532	ANAPC5
ciliary basal body-plasma membrane docking (GO:0097711)	1	95	0.21208	0.300216	0	0	4.3109	6.68532	MAPRE1
cellular transition metal ion homeostasis (GO:0046916)	1	96	0.214059	0.302038	0	0	4.26531	6.57499	ACO1
antigen processing and presentation of exogenous peptide antigen via MHC class II (GO:0019886)	1	98	0.218003	0.305624	0	0	4.17694	6.36252	LAG3
positive regulation of defense response (GO:0031349)	1	98	0.218003	0.305624	0	0	4.17694	6.36252	POLR3C
mRNA-containing ribonucleoprotein complex export from nucleus (GO:0071427)	1	99	0.219967	0.307175	0	0	4.13411	6.26019	DDX19B
ubiquitin-dependent protein catabolic process (GO:0006511)	2	354	0.221584	0.307175	0	0	2.31984	3.49589	KLHL25;ANAPC5
antigen processing and presentation of peptide antigen via MHC class II (GO:0002495)	1	100	0.221927	0.307175	0	0	4.09215	6.16035	LAG3
organic acid transport (GO:0015849)	1	100	0.221927	0.307175	0	0	4.09215	6.16035	SLC10A3
epithelial cell differentiation (GO:0030855)	1	101	0.223882	0.3089	0	0	4.05102	6.06291	ALDOC
positive regulation of vasculature development (GO:1904018)	1	102	0.225832	0.309631	0	0	4.01071	5.96779	VEGFB
regulation of proteasomal ubiquitin-dependent protein catabolic process (GO:0032434)	1	102	0.225832	0.309631	0	0	4.01071	5.96779	DNAJB2
protein targeting to ER (GO:0045047)	1	103	0.227777	0.310347	0	0	3.97119	5.87492	RPL28
antigen processing and presentation of exogenous peptide antigen (GO:0002478)	1	103	0.227777	0.310347	0	0	3.97119	5.87492	LAG3
mRNA transport (GO:0051028)	1	104	0.229718	0.312016	0	0	3.93244	5.78423	DDX19B
RNA export from nucleus (GO:0006405)	1	106	0.233585	0.312402	0	0	3.85714	5.6091	DDX19B
small GTPase mediated signal transduction (GO:0007264)	1	106	0.233585	0.312402	0	0	3.85714	5.6091	G3BP1
positive regulation of protein serine	threonine kinase activity (GO:0071902)	1	106	0.233585	0.312402	0	0	3.85714	5.6091	TELO2
regulation of phosphatidylinositol 3-kinase signaling (GO:0014066)	1	106	0.233585	0.312402	0	0	3.85714	5.6091	MAPK3
protein localization to nucleus (GO:0034504)	1	106	0.233585	0.312402	0	0	3.85714	5.6091	ARL2BP
mRNA export from nucleus (GO:0006406)	1	107	0.235511	0.314015	0	0	3.82056	5.52453	DDX19B
positive regulation of protein phosphorylation (GO:0001934)	2	371	0.237289	0.314652	0	0	2.21104	3.18053	VEGFB;MAPK3
DNA replication (GO:0006260)	1	108	0.237432	0.314652	0	0	3.78467	5.44187	POLG2
regulation of protein ubiquitination (GO:0031396)	1	109	0.239349	0.316231	0	0	3.74943	5.36106	DNAJB2
Fc-epsilon receptor signaling pathway (GO:0038095)	1	111	0.243169	0.318009	0	0	3.68089	5.20478	MAPK3
regulation of Wnt signaling pathway (GO:0030111)	1	111	0.243169	0.318009	0	0	3.68089	5.20478	CTNNBIP1
regulation of protein serine	threonine kinase activity (GO:0071900)	1	111	0.243169	0.318009	0	0	3.68089	5.20478	TELO2
negative regulation of transcription by RNA polymerase II (GO:0000122)	3	684	0.243932	0.318009	0	0	1.80607	2.54813	DNAJB1;CBX7;TGIF2
Fc receptor signaling pathway (GO:0038093)	1	112	0.245071	0.318009	0	0	3.64755	5.1292	MAPK3
regulation of cytoskeleton organization (GO:0051493)	1	112	0.245071	0.318009	0	0	3.64755	5.1292	MAPK3
nuclear-transcribed mRNA catabolic process, nonsense-mediated decay (GO:0000184)	1	113	0.246969	0.319521	0	0	3.6148	5.05526	RPL28
cellular response to transforming growth factor beta stimulus (GO:0071560)	1	114	0.248862	0.321018	0	0	3.58263	4.98291	TGFBRAP1
cellular response to molecule of bacterial origin (GO:0071219)	1	115	0.250751	0.3225	0	0	3.55102	4.91211	LDOC1
positive regulation of angiogenesis (GO:0045766)	1	116	0.252635	0.323967	0	0	3.51996	4.8428	VEGFB
cellular response to lipopolysaccharide (GO:0071222)	1	120	0.260124	0.331621	0	0	3.40096	4.57972	LDOC1
cytoskeleton organization (GO:0007010)	1	120	0.260124	0.331621	0	0	3.40096	4.57972	ZMYM3
epithelium development (GO:0060429)	1	122	0.263842	0.334404	0	0	3.34441	4.45611	ALDOC
potassium ion transport (GO:0006813)	1	122	0.263842	0.334404	0	0	3.34441	4.45611	KCNA3
regulation of anatomical structure morphogenesis (GO:0022603)	1	123	0.265693	0.334804	0	0	3.31683	4.39617	ZMYM3
positive regulation of epithelial cell proliferation (GO:0050679)	1	123	0.265693	0.334804	0	0	3.31683	4.39617	VEGFB
defense response to symbiont (GO:0140546)	1	124	0.26754	0.335574	0	0	3.2897	4.33741	G3BP1
transmembrane receptor protein tyrosine kinase signaling pathway (GO:0007169)	2	404	0.267939	0.335574	0	0	2.02612	2.66839	VEGFB;MAPK3
cellular response to oxidative stress (GO:0034599)	1	125	0.269383	0.335574	0	0	3.263	4.27982	MAPK3
platelet degranulation (GO:0002576)	1	125	0.269383	0.335574	0	0	3.263	4.27982	VEGFB
negative regulation of cell growth (GO:0030308)	1	126	0.271221	0.335944	0	0	3.23673	4.22336	DNAJB2
negative regulation of growth (GO:0045926)	1	126	0.271221	0.335944	0	0	3.23673	4.22336	DNAJB2
microtubule cytoskeleton organization involved in mitosis (GO:1902850)	1	128	0.274883	0.339516	0	0	3.18544	4.1137	MAPRE1
DNA-dependent DNA replication (GO:0006261)	1	129	0.276708	0.340804	0	0	3.1604	4.06045	POLG2
G2	M transition of mitotic cell cycle (GO:0000086)	1	130	0.278528	0.342079	0	0	3.13574	4.00822	MAPRE1
cell cycle G2	M phase transition (GO:0044839)	1	131	0.280343	0.34238	0	0	3.11146	3.95697	MAPRE1
cellular response to metal ion (GO:0071248)	1	131	0.280343	0.34238	0	0	3.11146	3.95697	MAPK3
regulation of gene expression (GO:0010468)	4	1079	0.283317	0.343908	0	0	1.52679	1.92558	USP13;TGIF2;TGFBRAP1;MAPK3
RNA metabolic process (GO:0016070)	1	133	0.283961	0.343908	0	0	3.06401	3.85734	RBM4
defense response to virus (GO:0051607)	1	133	0.283961	0.343908	0	0	3.06401	3.85734	G3BP1
positive regulation of peptidyl-tyrosine phosphorylation (GO:0050731)	1	134	0.285763	0.345132	0	0	3.04082	3.8089	ARL2BP
organelle assembly (GO:0070925)	2	425	0.287472	0.346237	0	0	1.92346	2.39785	G3BP1;MAPRE1
ribonucleoprotein complex assembly (GO:0022618)	1	136	0.289354	0.347543	0	0	2.99546	3.71469	EIF4B
positive regulation of response to external stimulus (GO:0032103)	1	139	0.294707	0.352033	0	0	2.9299	3.57968	POLR3C
potassium ion transmembrane transport (GO:0071805)	1	139	0.294707	0.352033	0	0	2.9299	3.57968	KCNA3
regulation of intracellular signal transduction (GO:1902531)	2	437	0.298618	0.355731	0	0	1.86925	2.25916	TELO2;MAPK3
Ras protein signal transduction (GO:0007265)	1	142	0.30002	0.356428	0	0	2.86713	3.45175	G3BP1
receptor-mediated endocytosis (GO:0006898)	1	143	0.301783	0.356578	0	0	2.8468	3.41059	SCARB1
negative regulation of DNA-binding transcription factor activity (GO:0043433)	1	143	0.301783	0.356578	0	0	2.8468	3.41059	CTNNBIP1
regulation of G2	M transition of mitotic cell cycle (GO:0010389)	1	149	0.312267	0.367968	0	0	2.73056	3.17809	MAPRE1
positive regulation of protein kinase activity (GO:0045860)	1	154	0.320885	0.377105	0	0	2.64066	3.00156	TELO2
cellular response to interleukin-1 (GO:0071347)	1	155	0.322596	0.378097	0	0	2.62338	2.96797	MAPK3
mitotic spindle organization (GO:0007052)	1	157	0.326005	0.381068	0	0	2.58948	2.9024	MAPRE1
cellular response to starvation (GO:0009267)	1	158	0.327704	0.382029	0	0	2.57286	2.8704	MAPK3
protein autophosphorylation (GO:0046777)	1	159	0.329398	0.38298	0	0	2.55645	2.8389	MAPK3
peptide biosynthetic process (GO:0043043)	1	162	0.334455	0.387826	0	0	2.50843	2.74736	RPL28
neutrophil degranulation (GO:0043312)	2	481	0.339238	0.392328	0	0	1.69372	1.831	PDAP1;ALDOC
regulation of MAPK cascade (GO:0043408)	1	166	0.34114	0.393484	0	0	2.44712	2.63179	MAPK3
neutrophil activation involved in immune response (GO:0002283)	2	485	0.342902	0.394473	0	0	1.67935	1.79742	PDAP1;ALDOC
DNA-templated transcription, initiation (GO:0006352)	1	168	0.344458	0.39522	0	0	2.41757	2.57661	MAPK3
neutrophil mediated immunity (GO:0002446)	2	488	0.345647	0.395543	0	0	1.66872	1.77275	PDAP1;ALDOC
nuclear-transcribed mRNA catabolic process (GO:0000956)	1	171	0.349404	0.398796	0	0	2.37455	2.4969	RPL28
positive regulation of ERK1 and ERK2 cascade (GO:0070374)	1	172	0.351044	0.399622	0	0	2.36054	2.47112	MAPK3
cation transport (GO:0006812)	1	174	0.354313	0.402293	0	0	2.33302	2.42068	KCNA3
regulation of mitotic cell cycle (GO:0007346)	1	178	0.360803	0.408006	0	0	2.27983	2.32412	ANAPC5
RNA processing (GO:0006396)	1	179	0.362415	0.408006	0	0	2.26691	2.30084	RBM4
regulation of immune response (GO:0050776)	1	179	0.362415	0.408006	0	0	2.26691	2.30084	LAG3
positive regulation of cellular biosynthetic process (GO:0031328)	1	180	0.364023	0.408006	0	0	2.25413	2.27788	SCARB1
regulated exocytosis (GO:0045055)	1	180	0.364023	0.408006	0	0	2.25413	2.27788	VEGFB
negative regulation of Wnt signaling pathway (GO:0030178)	1	191	0.381455	0.426447	0	0	2.12245	2.04554	CTNNBIP1
regulation of programmed cell death (GO:0043067)	1	194	0.386127	0.430566	0	0	2.08914	1.988	DDX42
regulation of angiogenesis (GO:0045765)	1	203	0.399937	0.443696	0	0	1.99515	1.82845	VEGFB
axon guidance (GO:0007411)	1	203	0.399937	0.443696	0	0	1.99515	1.82845	MAPK3
mitotic cell cycle phase transition (GO:0044772)	1	209	0.408974	0.452571	0	0	1.93701	1.73188	MAPRE1
negative regulation of cellular process (GO:0048523)	2	566	0.415545	0.458464	0	0	1.43218	1.25769	DNAJB2;LDOC1
translation (GO:0006412)	1	214	0.416403	0.458464	0	0	1.89106	1.65676	RPL28
regulation of cell growth (GO:0001558)	1	217	0.420817	0.462156	0	0	1.86451	1.61384	DNAJB2
cellular response to lipid (GO:0071396)	1	219	0.423741	0.464199	0	0	1.84722	1.58608	LDOC1
negative regulation of transcription, DNA-templated (GO:0045892)	3	948	0.424883	0.464283	0	0	1.28369	1.09876	DNAJB1;CBX7;TGIF2
positive regulation of cell motility (GO:2000147)	1	221	0.42665	0.465049	0	0	1.83024	1.55898	MAPRE1
regulation of autophagy (GO:0010506)	1	231	0.440984	0.479474	0	0	1.74978	1.43263	USP13
regulation of ERK1 and ERK2 cascade (GO:0070372)	1	238	0.450808	0.488936	0	0	1.69749	1.35242	MAPK3
axonogenesis (GO:0007409)	1	240	0.453583	0.490725	0	0	1.68312	1.33063	MAPK3
cytokine-mediated signaling pathway (GO:0019221)	2	621	0.462669	0.499317	0	0	1.30123	1.00291	IL3RA;MAPK3
regulation of transcription by RNA polymerase II (GO:0006357)	6	2206	0.478858	0.515511	0	0	1.10021	0.810139	DNAJB1;CBX7;TGIF2;FOXJ3;HIVEP2;MAPK3
protein-containing complex assembly (GO:0065003)	1	267	0.489735	0.523344	0	0	1.5102	1.07812	SAMM50
negative regulation of signal transduction (GO:0009968)	1	267	0.489735	0.523344	0	0	1.5102	1.07812	CTNNBIP1
protein deubiquitination (GO:0016579)	1	267	0.489735	0.523344	0	0	1.5102	1.07812	USP13
positive regulation of cell migration (GO:0030335)	1	269	0.492317	0.524817	0	0	1.49878	1.06208	MAPRE1
regulation of transcription, DNA-templated (GO:0006355)	6	2244	0.49609	0.527549	0	0	1.07921	0.756525	USP13;TGIF2;POLR3C;TGFBRAP1;FOXJ3;HIVEP2
positive regulation of MAPK cascade (GO:0043410)	1	274	0.498718	0.527769	0	0	1.47096	1.02337	MAPK3
inorganic cation transmembrane transport (GO:0098662)	1	274	0.498718	0.527769	0	0	1.47096	1.02337	KCNA3
protein modification by small protein removal (GO:0070646)	1	276	0.501256	0.529171	0	0	1.46011	1.00841	USP13
protein polyubiquitination (GO:0000209)	1	314	0.547155	0.57346	0	0	1.28037	0.772092	ANAPC5
cellular macromolecule biosynthetic process (GO:0034645)	1	314	0.547155	0.57346	0	0	1.28037	0.772092	RPL28
cilium assembly (GO:0060271)	1	314	0.547155	0.57346	0	0	1.28037	0.772092	MAPRE1
negative regulation of gene expression (GO:0010629)	1	322	0.556276	0.581622	0	0	1.24795	0.73191	RBM4
intracellular protein transport (GO:0006886)	1	336	0.571808	0.596431	0	0	1.19494	0.667917	BCS1L
regulation of cell population proliferation (GO:0042127)	2	764	0.574413	0.597719	0	0	1.04921	0.58169	DNAJB2;LDOC1
post-translational protein modification (GO:0043687)	1	345	0.581509	0.603662	0	0	1.16315	0.630575	KLHL25
cellular response to DNA damage stimulus (GO:0006974)	1	350	0.586806	0.607713	0	0	1.14619	0.61099	MAPK3
positive regulation of macromolecule metabolic process (GO:0010604)	1	384	0.62112	0.641725	0	0	1.04263	0.496533	MAPK3
phosphorylation (GO:0016310)	1	400	0.636285	0.65584	0	0	1	0.452108	MAPK3
regulation of cell migration (GO:0030334)	1	408	0.643643	0.661235	0	0	0.979943	0.431773	MAPRE1
protein modification by small protein conjugation (GO:0032446)	1	409	0.644553	0.661235	0	0	0.977491	0.429313	KLHL25
cellular protein metabolic process (GO:0044267)	1	417	0.651747	0.667046	0	0	0.958301	0.410248	RPL28
positive regulation of transcription by RNA polymerase II (GO:0045944)	2	908	0.669443	0.683553	0	0	0.875828	0.351478	FOXJ3;MAPK3
positive regulation of gene expression (GO:0010628)	1	482	0.705144	0.71665	0	0	0.826043	0.28858	MAPK3
cellular response to cytokine stimulus (GO:0071345)	1	482	0.705144	0.71665	0	0	0.826043	0.28858	IL3RA
negative regulation of apoptotic process (GO:0043066)	1	485	0.707405	0.717276	0	0	0.820796	0.28412	MAPK3
protein phosphorylation (GO:0006468)	1	496	0.715548	0.723849	0	0	0.802103	0.268469	MAPK3
cellular protein modification process (GO:0006464)	2	1025	0.733755	0.740549	0	0	0.770894	0.238654	KLHL25;MAPK3
protein ubiquitination (GO:0016567)	1	525	0.735968	0.741067	0	0	0.756582	0.231945	KLHL25
negative regulation of cellular macromolecule biosynthetic process (GO:2000113)	1	547	0.750493	0.753952	0	0	0.725275	0.208172	RBM4
positive regulation of transcription, DNA-templated (GO:0045893)	2	1183	0.803859	0.805707	0	0	0.662186	0.144576	FOXJ3;MAPK3
regulation of apoptotic process (GO:0042981)	1	742	0.849327	0.849327	0	0	0.529042	0.0863986	DDX42

## Sheet: RA_down_CC
Term	Overlap		P.value	Adjusted.P.value	Old.P.value	Old.Adjusted.P.value	Odds.Ratio	Combined.Score	Genes
cytoplasmic stress granule (GO:0010494)	3	65	0.000575786	0.0426082	0	0	20.4749	152.738	RBM4;DDX19B;G3BP1
intracellular organelle lumen (GO:0070013)	7	848	0.00489471	0.149887	0	0	3.69889	19.6766	NDUFS8;POLG2;ARL2BP;PDAP1;ALDOC;BCAT2;MAPK3
intracellular non-membrane-bounded organelle (GO:0043232)	8	1158	0.00755852	0.149887	0	0	3.11387	15.2115	RBM4;EWSR1;TSR1;LDOC1;ANAPC5;ALDOC;MAPRE1;MAPK3
caveola (GO:0005901)	2	60	0.00988432	0.149887	0	0	14.2902	65.9752	SCARB1;MAPK3
mitochondrial matrix (GO:0005759)	4	348	0.0110613	0.149887	0	0	4.95602	22.3234	NDUFS8;POLG2;ARL2BP;BCAT2
TORC1 complex (GO:0031931)	1	6	0.0149083	0.149887	0	0	81.4082	342.39	TELO2
plasma membrane raft (GO:0044853)	2	82	0.0179109	0.149887	0	0	10.349	41.6271	SCARB1;MAPK3
nucleus (GO:0005634)	18	4484	0.0201153	0.149887	0	0	1.95024	7.61815	USP13;CBX7;TGIF2;CTNNBIP1;FOXJ3;DDX42;DDX10;LDOC1;DNAJB2;RBM4;DNAJB1;DDX19B;EWSR1;ANAPC5;RALY;HIVEP2;TELO2;MAPK3
intracellular membrane-bounded organelle (GO:0043231)	20	5192	0.0207653	0.149887	0	0	1.90487	7.38038	USP13;SCARB1;CBX7;TGIF2;CTNNBIP1;TGFBRAP1;FOXJ3;DDX42;DDX10;LDOC1;DNAJB2;RBM4;DNAJB1;DDX19B;EWSR1;ANAPC5;RALY;HIVEP2;TELO2;MAPK3
mitochondrial respiratory chain complex III (GO:0005750)	1	9	0.0222806	0.149887	0	0	50.8724	193.521	BCS1L
TORC2 complex (GO:0031932)	1	9	0.0222806	0.149887	0	0	50.8724	193.521	TELO2
preribosome, small subunit precursor (GO:0030688)	1	11	0.0271653	0.16752	0	0	40.6939	146.735	TSR1
MIB complex (GO:0140275)	1	13	0.0320262	0.169281	0	0	33.9082	116.685	SAMM50
SAM complex (GO:0001401)	1	13	0.0320262	0.169281	0	0	33.9082	116.685	SAMM50
PRC1 complex (GO:0035102)	1	15	0.0368633	0.175452	0	0	29.0612	95.9177	CBX7
ficolin-1-rich granule lumen (GO:1904813)	2	123	0.0379356	0.175452	0	0	6.82817	22.3408	PDAP1;ALDOC
RNA polymerase III complex (GO:0005666)	1	18	0.0440745	0.191029	0	0	23.9292	74.7039	POLR3C
anaphase-promoting complex (GO:0005680)	1	19	0.0464665	0.191029	0	0	22.5986	69.3558	ANAPC5
mitochondrial outer membrane translocase complex (GO:0005742)	1	21	0.0512328	0.199538	0	0	20.3367	60.4281	SAMM50
cullin-RING ubiquitin ligase complex (GO:0031461)	2	157	0.0587099	0.217227	0	0	5.32124	15.0865	KLHL25;ANAPC5
focal adhesion (GO:0005925)	3	387	0.0723815	0.249013	0	0	3.25233	8.53998	G3BP1;MAPRE1;MAPK3
cell-substrate junction (GO:0030055)	3	394	0.0754864	0.249013	0	0	3.19296	8.24997	G3BP1;MAPRE1;MAPK3
ficolin-1-rich granule (GO:0101002)	2	184	0.0773958	0.249013	0	0	4.52564	11.5803	PDAP1;ALDOC
spindle (GO:0005819)	2	192	0.0832524	0.255281	0	0	4.33333	10.7721	ANAPC5;MAPRE1
Cul3-RING ubiquitin ligase complex (GO:0031463)	1	36	0.0862437	0.255281	0	0	11.6122	28.4567	KLHL25
respiratory chain complex I (GO:0045271)	1	42	0.0998908	0.271621	0	0	9.90991	22.8292	NDUFS8
mitochondrial respiratory chain complex I (GO:0005747)	1	42	0.0998908	0.271621	0	0	9.90991	22.8292	NDUFS8
lytic vacuole (GO:0000323)	2	219	0.103954	0.271621	0	0	3.78898	8.5775	SCARB1;MAN2B2
vacuolar membrane (GO:0005774)	1	45	0.106639	0.271621	0	0	9.23284	20.6659	MAN2B2
nucleolus (GO:0005730)	4	733	0.110117	0.271621	0	0	2.29272	5.05823	RBM4;EWSR1;TSR1;LDOC1
nuclear lumen (GO:0031981)	4	745	0.115052	0.274639	0	0	2.25418	4.87438	RBM4;EWSR1;TSR1;LDOC1
integral component of mitochondrial inner membrane (GO:0031305)	1	51	0.119988	0.274964	0	0	8.12245	17.2226	SAMM50
cytosolic large ribosomal subunit (GO:0022625)	1	55	0.128778	0.274964	0	0	7.51927	15.412	RPL28
tertiary granule lumen (GO:1904724)	1	55	0.128778	0.274964	0	0	7.51927	15.412	ALDOC
mitochondrial intermembrane space (GO:0005758)	1	58	0.135314	0.274964	0	0	7.12245	14.246	ARL2BP
cortical cytoskeleton (GO:0030863)	1	58	0.135314	0.274964	0	0	7.12245	14.246	MAPRE1
large ribosomal subunit (GO:0015934)	1	59	0.137482	0.274964	0	0	6.9993	13.8884	RPL28
early endosome (GO:0005769)	2	266	0.142807	0.278098	0	0	3.10701	6.04705	TGFBRAP1;MAPK3
organelle envelope lumen (GO:0031970)	1	64	0.148242	0.28128	0	0	6.44218	12.2975	ARL2BP
platelet alpha granule lumen (GO:0031093)	1	67	0.154635	0.286075	0	0	6.14842	11.4772	VEGFB
voltage-gated potassium channel complex (GO:0008076)	1	73	0.16728	0.30192	0	0	5.63435	10.0747	KCNA3
potassium channel complex (GO:0034705)	1	80	0.181799	0.320312	0	0	5.1333	8.75153	KCNA3
secretory granule lumen (GO:0034774)	2	316	0.186903	0.321648	0	0	2.60563	4.37006	VEGFB;ALDOC
lysosomal lumen (GO:0043202)	1	86	0.194046	0.325134	0	0	4.76951	7.82038	MAN2B2
microtubule cytoskeleton (GO:0015630)	2	331	0.200505	0.325134	0	0	2.48493	3.99307	ANAPC5;MAPRE1
platelet alpha granule (GO:0031091)	1	90	0.20211	0.325134	0	0	4.55423	7.28196	VEGFB
cytoplasmic vesicle lumen (GO:0060205)	1	115	0.250751	0.394799	0	0	3.55102	4.91211	ALDOC
intrinsic component of endoplasmic reticulum membrane (GO:0031227)	1	121	0.261985	0.403894	0	0	3.37245	4.51728	DNAJB2
mitochondrial outer membrane (GO:0005741)	1	126	0.271221	0.404121	0	0	3.23673	4.22336	SAMM50
mitochondrial envelope (GO:0005740)	1	127	0.273054	0.404121	0	0	3.21088	4.168	ARL2BP
organelle outer membrane (GO:0031968)	1	142	0.30002	0.435324	0	0	2.86713	3.45175	SAMM50
endocytic vesicle membrane (GO:0030666)	1	158	0.327704	0.446386	0	0	2.57286	2.8704	SCARB1
mitochondrial membrane (GO:0031966)	2	469	0.328212	0.446386	0	0	1.73831	1.93665	SAMM50;BCS1L
vacuolar lumen (GO:0005775)	1	161	0.332774	0.446386	0	0	2.52423	2.7774	MAN2B2
lysosome (GO:0005764)	2	477	0.335568	0.446386	0	0	1.70833	1.86538	SCARB1;MAN2B2
tertiary granule (GO:0070820)	1	164	0.337806	0.446386	0	0	2.4774	2.68868	ALDOC
microtubule (GO:0005874)	1	182	0.367228	0.474504	0	0	2.229	2.23295	MAPRE1
endocytic vesicle (GO:0030139)	1	189	0.378321	0.474504	0	0	2.14525	2.08521	SCARB1
late endosome (GO:0005770)	1	189	0.378321	0.474504	0	0	2.14525	2.08521	MAPK3
axon (GO:0030424)	1	204	0.401453	0.485495	0	0	1.98522	1.81184	KCNA3
nuclear membrane (GO:0031965)	1	204	0.401453	0.485495	0	0	1.98522	1.81184	DNAJB2
neuron projection (GO:0043005)	2	556	0.406766	0.485495	0	0	1.45878	1.3122	KCNA3;RPL28
cytoskeleton (GO:0005856)	2	600	0.44492	0.522604	0	0	1.34838	1.092	ALDOC;MAPK3
polymeric cytoskeletal fiber (GO:0099513)	1	256	0.475298	0.549564	0	0	1.57623	1.17242	MAPRE1
lytic vacuole membrane (GO:0098852)	1	267	0.489735	0.553435	0	0	1.5102	1.07812	SCARB1
dendrite (GO:0030425)	1	270	0.493604	0.553435	0	0	1.49313	1.05419	RPL28
endoplasmic reticulum lumen (GO:0005788)	1	285	0.512522	0.566069	0	0	1.41319	0.944594	MAPK3
mitochondrial inner membrane (GO:0005743)	1	328	0.562999	0.606175	0	0	1.22468	0.703549	BCS1L
lysosomal membrane (GO:0005765)	1	330	0.565218	0.606175	0	0	1.21711	0.694414	SCARB1
bounding membrane of organelle (GO:0098588)	2	767	0.576576	0.60719	0	0	1.04493	0.575392	SCARB1;MAN2B2
organelle inner membrane (GO:0019866)	1	346	0.582574	0.60719	0	0	1.15972	0.626594	BCS1L
cytoplasmic vesicle membrane (GO:0030659)	1	380	0.617232	0.634378	0	0	1.05385	0.508492	SCARB1
endoplasmic reticulum membrane (GO:0005789)	1	712	0.837116	0.848583	0	0	0.552226	0.098182	DNAJB2
integral component of plasma membrane (GO:0005887)	1	1454	0.977146	0.977146	0	0	0.2598	0.00600636	KCNA3

## Sheet: RA_down_MF
Term	Overlap		P.value	Adjusted.P.value	Old.P.value	Old.Adjusted.P.value	Odds.Ratio	Combined.Score	Genes
RNA binding (GO:0003723)	13	1406	2.94975e-05	0.00271377	0	0	4.68056	48.8239	DDX42;DDX10;PDAP1;RBM4;DDX19B;EWSR1;G3BP1;TSR1;RALY;ACO1;MAPRE1;RPL28;EIF4B
ATPase activator activity (GO:0001671)	2	20	0.00113076	0.0520149	0	0	46.1389	313.046	DNAJB2;DNAJB1
Hsp70 protein binding (GO:0030544)	2	31	0.00271926	0.0833905	0	0	28.6221	169.082	DNAJB2;DNAJB1
ATPase regulator activity (GO:0060590)	2	38	0.00406547	0.0935057	0	0	23.0486	126.888	DNAJB2;DNAJB1
RNA strand annealing activity (GO:0033592)	1	5	0.0124388	0.104505	0	0	101.765	446.438	EIF4B
annealing activity (GO:0097617)	1	5	0.0124388	0.104505	0	0	101.765	446.438	EIF4B
apolipoprotein A-I binding (GO:0034186)	1	5	0.0124388	0.104505	0	0	101.765	446.438	SCARB1
ubiquitin binding (GO:0043130)	2	74	0.0147525	0.104505	0	0	11.5035	48.5026	USP13;DNAJB2
bile acid:sodium symporter activity (GO:0008508)	1	6	0.0149083	0.104505	0	0	81.4082	342.39	SLC10A3
MHC class II protein binding (GO:0042289)	1	6	0.0149083	0.104505	0	0	81.4082	342.39	LAG3
alpha-mannosidase activity (GO:0004559)	1	7	0.0173717	0.104505	0	0	67.8367	274.936	MAN2B2
NADH dehydrogenase activity (GO:0003954)	1	7	0.0173717	0.104505	0	0	67.8367	274.936	NDUFS8
voltage-gated channel activity (GO:0022832)	1	7	0.0173717	0.104505	0	0	67.8367	274.936	KCNA3
pre-mRNA intronic binding (GO:0097157)	1	8	0.0198292	0.104505	0	0	58.1429	227.955	RBM4
aldehyde-lyase activity (GO:0016832)	1	8	0.0198292	0.104505	0	0	58.1429	227.955	ALDOC
armadillo repeat domain binding (GO:0070016)	1	9	0.0222806	0.104505	0	0	50.8724	193.521	CTNNBIP1
mannosidase activity (GO:0015923)	1	9	0.0222806	0.104505	0	0	50.8724	193.521	MAN2B2
U3 snoRNA binding (GO:0034511)	1	9	0.0222806	0.104505	0	0	50.8724	193.521	TSR1
eukaryotic initiation factor 4E binding (GO:0008190)	1	10	0.0247259	0.104505	0	0	45.2177	167.301	EIF4EBP3
monocarboxylate:sodium symporter activity (GO:0140161)	1	10	0.0247259	0.104505	0	0	45.2177	167.301	SLC10A3
ubiquitination-like modification-dependent protein binding (GO:0140035)	1	10	0.0247259	0.104505	0	0	45.2177	167.301	DNAJB2
transaminase activity (GO:0008483)	1	11	0.0271653	0.104505	0	0	40.6939	146.735	BCAT2
ubiquitin-dependent protein binding (GO:0140036)	1	11	0.0271653	0.104505	0	0	40.6939	146.735	DNAJB2
mRNA binding (GO:0003729)	3	263	0.0279938	0.104505	0	0	4.83388	17.2848	RBM4;G3BP1;ACO1
cytokine receptor binding (GO:0005126)	2	105	0.028398	0.104505	0	0	8.02872	28.5938	TGFBRAP1;VEGFB
vascular endothelial growth factor receptor binding (GO:0005172)	1	12	0.0295988	0.104734	0	0	36.9926	130.215	VEGFB
phosphatase binding (GO:0019902)	2	114	0.0330295	0.109282	0	0	7.38021	25.1691	ANAPC5;MAPK3
4 iron, 4 sulfur cluster binding (GO:0051539)	1	14	0.0344477	0.109282	0	0	31.2983	105.422	ACO1
MAP kinase activity (GO:0004707)	1	14	0.0344477	0.109282	0	0	31.2983	105.422	MAPK3
Lys48-specific deubiquitinase activity (GO:1990380)	1	15	0.0368633	0.109401	0	0	29.0612	95.9177	USP13
1-phosphatidylinositol binding (GO:0005545)	1	15	0.0368633	0.109401	0	0	29.0612	95.9177	SCARB1
voltage-gated ion channel activity (GO:0005244)	1	16	0.0392729	0.112635	0	0	27.1224	87.8013	KCNA3
ribosomal small subunit binding (GO:0043024)	1	17	0.0416767	0.112635	0	0	25.426	80.7992	EIF4B
low-density lipoprotein particle binding (GO:0030169)	1	17	0.0416767	0.112635	0	0	25.426	80.7992	SCARB1
transforming growth factor beta receptor binding (GO:0005160)	1	18	0.0440745	0.112635	0	0	23.9292	74.7039	TGFBRAP1
DNA polymerase binding (GO:0070182)	1	18	0.0440745	0.112635	0	0	23.9292	74.7039	POLG2
microtubule plus-end binding (GO:0051010)	1	20	0.0488525	0.121471	0	0	21.4082	64.6301	MAPRE1
DNA binding (GO:0003677)	5	811	0.0511579	0.123856	0	0	2.6391	7.84561	ZMYM3;POLG2;POLR3C;FOXJ3;HIVEP2
lipoprotein particle binding (GO:0071813)	1	24	0.0583386	0.137619	0	0	17.6815	50.2417	SCARB1
MHC protein binding (GO:0042287)	1	28	0.0677318	0.154889	0	0	15.059	40.5417	LAG3
pre-mRNA binding (GO:0036002)	1	29	0.0700658	0.154889	0	0	14.5204	38.5999	RBM4
miRNA binding (GO:0035198)	1	30	0.072394	0.154889	0	0	14.019	36.8087	RBM4
snoRNA binding (GO:0030515)	1	30	0.072394	0.154889	0	0	14.019	36.8087	TSR1
chemoattractant activity (GO:0042056)	1	32	0.0770333	0.15762	0	0	13.1132	33.616	VEGFB
telomeric DNA binding (GO:0042162)	1	33	0.0793444	0.15762	0	0	12.7028	32.1884	TELO2
delayed rectifier potassium channel activity (GO:0005251)	1	33	0.0793444	0.15762	0	0	12.7028	32.1884	KCNA3
Hsp90 protein binding (GO:0051879)	1	35	0.0839496	0.15762	0	0	11.9544	29.6174	TELO2
NADH dehydrogenase (quinone) activity (GO:0050136)	1	35	0.0839496	0.15762	0	0	11.9544	29.6174	NDUFS8
NADH dehydrogenase (ubiquinone) activity (GO:0008137)	1	35	0.0839496	0.15762	0	0	11.9544	29.6174	NDUFS8
regulatory RNA binding (GO:0061980)	1	40	0.0953641	0.17547	0	0	10.4192	24.4856	RBM4
single-stranded RNA binding (GO:0003727)	1	45	0.106639	0.192369	0	0	9.23284	20.6659	EIF4B
hydro-lyase activity (GO:0016836)	1	55	0.128778	0.227838	0	0	7.51927	15.412	ACO1
oxidoreduction-driven active transmembrane transporter activity (GO:0015453)	1	58	0.135314	0.234884	0	0	7.12245	14.246	NDUFS8
ATPase binding (GO:0051117)	1	73	0.16728	0.279814	0	0	5.63435	10.0747	DNAJB1
double-stranded RNA binding (GO:0003725)	1	73	0.16728	0.279814	0	0	5.63435	10.0747	EIF4B
voltage-gated potassium channel activity (GO:0005249)	1	82	0.185901	0.303734	0	0	5.00605	8.42288	KCNA3
mRNA 3'-UTR binding (GO:0003730)	1	85	0.192017	0.303734	0	0	4.82653	7.9646	RBM4
cadherin binding (GO:0045296)	2	322	0.192328	0.303734	0	0	2.55599	4.21368	DNAJB1;MAPRE1
growth factor activity (GO:0008083)	1	87	0.196069	0.303734	0	0	4.71381	7.68016	VEGFB
cytokine receptor activity (GO:0004896)	1	88	0.198088	0.303734	0	0	4.65939	7.54377	IL3RA
potassium channel activity (GO:0005267)	1	91	0.204114	0.305844	0	0	4.5034	7.15626	KCNA3
phosphatidylinositol binding (GO:0035091)	1	92	0.206113	0.305844	0	0	4.45369	7.03386	SCARB1
single-stranded DNA binding (GO:0003697)	1	97	0.216033	0.308557	0	0	4.22066	6.46742	POLR3C
voltage-gated cation channel activity (GO:0022843)	1	97	0.216033	0.308557	0	0	4.22066	6.46742	KCNA3
cysteine-type peptidase activity (GO:0008234)	1	98	0.218003	0.308557	0	0	4.17694	6.36252	USP13
double-stranded DNA binding (GO:0003690)	3	651	0.221992	0.309443	0	0	1.9013	2.86167	TGIF2;POLG2;FOXJ3
cysteine-type endopeptidase activity (GO:0004197)	1	105	0.231654	0.311446	0	0	3.89443	5.69565	USP13
growth factor receptor binding (GO:0070851)	1	105	0.231654	0.311446	0	0	3.89443	5.69565	VEGFB
thiol-dependent deubiquitinase (GO:0004843)	1	106	0.233585	0.311446	0	0	3.85714	5.6091	USP13
deubiquitinase activity (GO:0101005)	1	112	0.245071	0.320016	0	0	3.64755	5.1292	USP13
omega peptidase activity (GO:0008242)	1	113	0.246969	0.320016	0	0	3.6148	5.05526	USP13
sequence-specific DNA binding (GO:0043565)	3	707	0.259442	0.331509	0	0	1.74498	2.35437	TGIF2;FOXJ3;TELO2
protein phosphatase binding (GO:0019903)	1	123	0.265693	0.334846	0	0	3.31683	4.39617	ANAPC5
kinase binding (GO:0019900)	2	461	0.320837	0.398878	0	0	1.76934	2.01142	MAPRE1;TELO2
protein kinase binding (GO:0019901)	2	506	0.36204	0.444102	0	0	1.60764	1.63336	MAPRE1;TELO2
GTP binding (GO:0005525)	1	189	0.378321	0.457967	0	0	2.14525	2.08521	TSR1
guanyl ribonucleotide binding (GO:0032561)	1	214	0.416403	0.494617	0	0	1.89106	1.65676	TSR1
GTPase activity (GO:0003924)	1	216	0.419349	0.494617	0	0	1.87328	1.62798	TSR1
microtubule binding (GO:0008017)	1	232	0.442398	0.510379	0	0	1.74212	1.42078	MAPRE1
GTPase regulator activity (GO:0030695)	1	233	0.443808	0.510379	0	0	1.73452	1.40906	ARL2BP
ubiquitin protein ligase binding (GO:0031625)	1	265	0.487139	0.553294	0	0	1.5218	1.09449	USP13
nucleoside-triphosphatase activity (GO:0017111)	1	278	0.503781	0.563965	0	0	1.44942	0.993742	TSR1
ubiquitin-like protein ligase binding (GO:0044389)	1	282	0.508795	0.563965	0	0	1.4285	0.965251	USP13
sequence-specific double-stranded DNA binding (GO:1990837)	2	712	0.535715	0.579102	0	0	1.12911	0.704736	TGIF2;FOXJ3
receptor ligand activity (GO:0048018)	1	307	0.539023	0.579102	0	0	1.31012	0.809654	VEGFB
endopeptidase activity (GO:0004175)	1	315	0.548305	0.579102	0	0	1.27623	0.766914	USP13
RNA polymerase II cis-regulatory region sequence-specific DNA binding (GO:0000978)	3	1149	0.553924	0.579102	0	0	1.04734	0.618696	TGIF2;FOXJ3;HIVEP2
cis-regulatory region sequence-specific DNA binding (GO:0000987)	3	1149	0.553924	0.579102	0	0	1.04734	0.618696	TGIF2;FOXJ3;HIVEP2
DNA-binding transcription activator activity, RNA polymerase II-specific (GO:0001228)	1	333	0.568525	0.587689	0	0	1.20593	0.680998	FOXJ3
protein serine	threonine kinase activity (GO:0004674)	1	344	0.580442	0.593341	0	0	1.1666	0.634588	MAPK3
RNA polymerase II transcription regulatory region sequence-specific DNA binding (GO:0000977)	3	1359	0.669602	0.67696	0	0	0.875259	0.351041	TGIF2;FOXJ3;HIVEP2
purine ribonucleoside triphosphate binding (GO:0035639)	1	460	0.688038	0.688038	0	0	0.866613	0.324037	TSR1

## Sheet: RA_down_pathway
Term	Overlap		P.value	Adjusted.P.value	Old.P.value	Old.Adjusted.P.value	Odds.Ratio	Combined.Score	Genes
mTOR signaling pathway	3	154	0.00673416	0.412452	0	0	8.36931	41.8513	TELO2;EIF4B;MAPK3
Cysteine and methionine metabolism	2	50	0.0069503	0.412452	0	0	17.276	85.8441	AHCY;BCAT2
RNA transport	3	186	0.0112604	0.412452	0	0	6.89466	30.9327	DDX19B;EIF4EBP3;EIF4B
PI3K-Akt signaling pathway	4	354	0.0117193	0.412452	0	0	4.86957	21.6526	IL3RA;VEGFB;EIF4B;MAPK3
TGF-beta signaling pathway	2	94	0.0231314	0.412452	0	0	8.99366	33.8752	TGIF2;MAPK3
IL-17 signaling pathway	2	94	0.0231314	0.412452	0	0	8.99366	33.8752	ANAPC5;MAPK3
AGE-RAGE signaling pathway in diabetic complications	2	100	0.025949	0.412452	0	0	8.44048	30.8214	VEGFB;MAPK3
Progesterone-mediated oocyte maturation	2	100	0.025949	0.412452	0	0	8.44048	30.8214	ANAPC5;MAPK3
HIF-1 signaling pathway	2	109	0.0304217	0.412452	0	0	7.72702	26.9874	ALDOC;MAPK3
Oocyte meiosis	2	129	0.041352	0.412452	0	0	6.50361	20.7181	ANAPC5;MAPK3
Relaxin signaling pathway	2	129	0.041352	0.412452	0	0	6.50361	20.7181	VEGFB;MAPK3
Other glycan degradation	1	18	0.0440745	0.412452	0	0	23.9292	74.7039	MAN2B2
Apoptosis	2	142	0.0491322	0.412452	0	0	5.89583	17.7656	IL3RA;MAPK3
Pantothenate and CoA biosynthesis	1	21	0.0512328	0.412452	0	0	20.3367	60.4281	BCAT2
Retrograde endocannabinoid signaling	2	148	0.0528891	0.412452	0	0	5.65183	16.6139	NDUFS8;MAPK3
Cushing syndrome	2	155	0.0573977	0.412452	0	0	5.39134	15.4071	SCARB1;MAPK3
Vitamin digestion and absorption	1	24	0.0583386	0.412452	0	0	17.6815	50.2417	SCARB1
Hepatitis C	2	157	0.0587099	0.412452	0	0	5.32124	15.0865	SCARB1;MAPK3
Protein processing in endoplasmic reticulum	2	171	0.0681811	0.412452	0	0	4.87697	13.0975	DNAJB2;DNAJB1
Influenza A	2	172	0.068876	0.412452	0	0	4.84804	12.9707	DNAJB1;MAPK3
Citrate cycle (TCA cycle)	1	30	0.072394	0.412452	0	0	14.019	36.8087	ACO1
Glyoxylate and dicarboxylate metabolism	1	30	0.072394	0.412452	0	0	14.019	36.8087	ACO1
Pentose phosphate pathway	1	30	0.072394	0.412452	0	0	14.019	36.8087	ALDOC
RNA polymerase	1	31	0.0747165	0.412452	0	0	13.551	35.1521	POLR3C
Fructose and mannose metabolism	1	33	0.0793444	0.412452	0	0	12.7028	32.1884	ALDOC
Aldosterone-regulated sodium reabsorption	1	37	0.0885322	0.412452	0	0	11.2891	27.3692	MAPK3
Thyroid cancer	1	37	0.0885322	0.412452	0	0	11.2891	27.3692	MAPK3
Focal adhesion	2	201	0.089999	0.412452	0	0	4.13547	9.95803	VEGFB;MAPK3
Proteoglycans in cancer	2	205	0.0930487	0.412452	0	0	4.05316	9.62477	EIF4B;MAPK3
Rap1 signaling pathway	2	210	0.096903	0.412452	0	0	3.95473	9.23051	VEGFB;MAPK3
Bladder cancer	1	41	0.0976302	0.412452	0	0	10.1582	23.6337	MAPK3
Fat digestion and absorption	1	43	0.102146	0.412452	0	0	9.67347	22.0686	SCARB1
Human T-cell leukemia virus 1 infection	2	219	0.103954	0.412452	0	0	3.78898	8.5775	ANAPC5;MAPK3
Type II diabetes mellitus	1	46	0.108878	0.412452	0	0	9.02721	20.0181	MAPK3
Valine, leucine and isoleucine degradation	1	48	0.113338	0.412452	0	0	8.64221	18.8174	BCAT2
Coronavirus disease	2	232	0.11438	0.412452	0	0	3.57246	7.74592	RPL28;MAPK3
Ras signaling pathway	2	232	0.11438	0.412452	0	0	3.57246	7.74592	VEGFB;MAPK3
Cholesterol metabolism	1	50	0.117777	0.412452	0	0	8.28863	17.7291	SCARB1
Ovarian steroidogenesis	1	51	0.119988	0.412452	0	0	8.12245	17.2226	SCARB1
Fanconi anemia pathway	1	54	0.126588	0.412452	0	0	7.66153	15.835	TELO2
Endometrial cancer	1	58	0.135314	0.412452	0	0	7.12245	14.246	MAPK3
VEGF signaling pathway	1	59	0.137482	0.412452	0	0	6.9993	13.8884	MAPK3
Long-term depression	1	60	0.139645	0.412452	0	0	6.88032	13.545	MAPK3
Cytosolic DNA-sensing pathway	1	63	0.146101	0.412452	0	0	6.54641	12.5918	POLR3C
Pathways in cancer	3	531	0.146914	0.412452	0	0	2.34792	4.50309	IL3RA;VEGFB;MAPK3
GnRH secretion	1	64	0.148242	0.412452	0	0	6.44218	12.2975	MAPK3
Prion disease	2	273	0.148838	0.412452	0	0	3.02568	5.7636	NDUFS8;MAPK3
Cortisol synthesis and secretion	1	65	0.150378	0.412452	0	0	6.3412	12.014	SCARB1
Acute myeloid leukemia	1	67	0.154635	0.412452	0	0	6.14842	11.4772	MAPK3
Glycolysis	Gluconeogenesis	1	67	0.154635	0.412452	0	0	6.14842	11.4772	ALDOC
Long-term potentiation	1	67	0.154635	0.412452	0	0	6.14842	11.4772	MAPK3
Fc epsilon RI signaling pathway	1	68	0.156756	0.412452	0	0	6.05635	11.2228	MAPK3
Renal cell carcinoma	1	69	0.158871	0.412452	0	0	5.96699	10.9772	MAPK3
Central carbon metabolism in cancer	1	70	0.160981	0.412452	0	0	5.88021	10.74	MAPK3
Prolactin signaling pathway	1	70	0.160981	0.412452	0	0	5.88021	10.74	MAPK3
Adherens junction	1	71	0.163086	0.412452	0	0	5.79592	10.5108	MAPK3
Melanoma	1	72	0.165186	0.412452	0	0	5.714	10.2891	MAPK3
Non-small cell lung cancer	1	72	0.165186	0.412452	0	0	5.714	10.2891	MAPK3
MAPK signaling pathway	2	294	0.16723	0.412452	0	0	2.80508	5.01656	VEGFB;MAPK3
Glioma	1	75	0.171454	0.412452	0	0	5.48152	9.66634	MAPK3
Chronic myeloid leukemia	1	76	0.173533	0.412452	0	0	5.40816	9.47179	MAPK3
Pancreatic cancer	1	76	0.173533	0.412452	0	0	5.40816	9.47179	MAPK3
Pertussis	1	76	0.173533	0.412452	0	0	5.40816	9.47179	MAPK3
Leishmaniasis	1	77	0.175607	0.412452	0	0	5.33673	9.28328	MAPK3
B cell receptor signaling pathway	1	81	0.183852	0.412452	0	0	5.06888	8.58476	MAPK3
ErbB signaling pathway	1	85	0.192017	0.412452	0	0	4.82653	7.9646	MAPK3
Colorectal cancer	1	86	0.194046	0.412452	0	0	4.76951	7.82038	MAPK3
Gap junction	1	88	0.198088	0.412452	0	0	4.65939	7.54377	MAPK3
PD-L1 expression and PD-1 checkpoint pathway in cancer	1	89	0.200101	0.412452	0	0	4.60622	7.41108	MAPK3
Bile secretion	1	90	0.20211	0.412452	0	0	4.55423	7.28196	SCARB1
Th1 and Th2 cell differentiation	1	92	0.206113	0.412452	0	0	4.45369	7.03386	MAPK3
GnRH signaling pathway	1	93	0.208106	0.412452	0	0	4.40506	6.91464	MAPK3
Circadian entrainment	1	97	0.216033	0.412452	0	0	4.22066	6.46742	MAPK3
Fc gamma R-mediated phagocytosis	1	97	0.216033	0.412452	0	0	4.22066	6.46742	MAPK3
Prostate cancer	1	97	0.216033	0.412452	0	0	4.22066	6.46742	MAPK3
Aldosterone synthesis and secretion	1	98	0.218003	0.412452	0	0	4.17694	6.36252	SCARB1
Choline metabolism in cancer	1	98	0.218003	0.412452	0	0	4.17694	6.36252	MAPK3
mRNA surveillance pathway	1	98	0.218003	0.412452	0	0	4.17694	6.36252	DDX19B
Hematopoietic cell lineage	1	99	0.219967	0.412452	0	0	4.13411	6.26019	IL3RA
Melanogenesis	1	101	0.223882	0.412452	0	0	4.05102	6.06291	MAPK3
Chagas disease	1	102	0.225832	0.412452	0	0	4.01071	5.96779	MAPK3
T cell receptor signaling pathway	1	104	0.229718	0.412452	0	0	3.93244	5.78423	MAPK3
Toll-like receptor signaling pathway	1	104	0.229718	0.412452	0	0	3.93244	5.78423	MAPK3
C-type lectin receptor signaling pathway	1	104	0.229718	0.412452	0	0	3.93244	5.78423	MAPK3
Parathyroid hormone synthesis, secretion and action	1	106	0.233585	0.412452	0	0	3.85714	5.6091	MAPK3
Alzheimer disease	2	369	0.235437	0.412452	0	0	2.22332	3.21561	NDUFS8;MAPK3
Th17 cell differentiation	1	107	0.235511	0.412452	0	0	3.82056	5.52453	MAPK3
TNF signaling pathway	1	112	0.245071	0.412452	0	0	3.64755	5.1292	MAPK3
Toxoplasmosis	1	112	0.245071	0.412452	0	0	3.64755	5.1292	MAPK3
Serotonergic synapse	1	113	0.246969	0.412452	0	0	3.6148	5.05526	MAPK3
Cholinergic synapse	1	113	0.246969	0.412452	0	0	3.6148	5.05526	MAPK3
Glutamatergic synapse	1	114	0.248862	0.412452	0	0	3.58263	4.98291	MAPK3
Sphingolipid signaling pathway	1	119	0.258259	0.412452	0	0	3.42996	4.64345	MAPK3
Growth hormone synthesis, secretion and action	1	119	0.258259	0.412452	0	0	3.42996	4.64345	MAPK3
Neurotrophin signaling pathway	1	119	0.258259	0.412452	0	0	3.42996	4.64345	MAPK3
Thyroid hormone signaling pathway	1	121	0.261985	0.412452	0	0	3.37245	4.51728	MAPK3
Cell cycle	1	124	0.26754	0.412452	0	0	3.2897	4.33741	ANAPC5
Platelet activation	1	124	0.26754	0.412452	0	0	3.2897	4.33741	MAPK3
Osteoclast differentiation	1	127	0.273054	0.412452	0	0	3.21088	4.168	MAPK3
FoxO signaling pathway	1	131	0.280343	0.412452	0	0	3.11146	3.95697	MAPK3
Natural killer cell mediated cytotoxicity	1	131	0.280343	0.412452	0	0	3.11146	3.95697	MAPK3
Vascular smooth muscle contraction	1	133	0.283961	0.412452	0	0	3.06401	3.85734	MAPK3
Oxidative phosphorylation	1	133	0.283961	0.412452	0	0	3.06401	3.85734	NDUFS8
Apelin signaling pathway	1	137	0.291143	0.412452	0	0	2.97329	3.66887	MAPK3
Autophagy	1	137	0.291143	0.412452	0	0	2.97329	3.66887	MAPK3
Yersinia infection	1	137	0.291143	0.412452	0	0	2.97329	3.66887	MAPK3
Estrogen signaling pathway	1	137	0.291143	0.412452	0	0	2.97329	3.66887	MAPK3
Insulin signaling pathway	1	137	0.291143	0.412452	0	0	2.97329	3.66887	MAPK3
Ubiquitin mediated proteolysis	1	140	0.296482	0.41603	0	0	2.90868	3.53627	ANAPC5
Signaling pathways regulating pluripotency of stem cells	1	143	0.301783	0.41603	0	0	2.8468	3.41059	MAPK3
Breast cancer	1	147	0.308789	0.41603	0	0	2.76824	3.25295	MAPK3
Phospholipase D signaling pathway	1	148	0.31053	0.41603	0	0	2.74927	3.2152	MAPK3
Gastric cancer	1	149	0.312267	0.41603	0	0	2.73056	3.17809	MAPK3
Adrenergic signaling in cardiomyocytes	1	150	0.313999	0.41603	0	0	2.71209	3.1416	MAPK3
Spliceosome	1	150	0.313999	0.41603	0	0	2.71209	3.1416	DDX42
Phagosome	1	152	0.317451	0.41603	0	0	2.6759	3.07042	SCARB1
Oxytocin signaling pathway	1	154	0.320885	0.41603	0	0	2.64066	3.00156	MAPK3
Non-alcoholic fatty liver disease	1	155	0.322596	0.41603	0	0	2.62338	2.96797	NDUFS8
Cellular senescence	1	156	0.324303	0.41603	0	0	2.60632	2.93492	MAPK3
Ribosome	1	158	0.327704	0.41603	0	0	2.57286	2.8704	RPL28
Pathways of neurodegeneration	2	475	0.333731	0.41603	0	0	1.71573	1.88288	NDUFS8;MAPK3
Hepatitis B	1	162	0.334455	0.41603	0	0	2.50843	2.74736	MAPK3
JAK-STAT signaling pathway	1	162	0.334455	0.41603	0	0	2.50843	2.74736	IL3RA
Wnt signaling pathway	1	166	0.34114	0.41827	0	0	2.44712	2.63179	CTNNBIP1
cGMP-PKG signaling pathway	1	167	0.342801	0.41827	0	0	2.43226	2.60399	MAPK3
Hepatocellular carcinoma	1	168	0.344458	0.41827	0	0	2.41757	2.57661	MAPK3
Tuberculosis	1	180	0.364023	0.43555	0	0	2.25413	2.27788	MAPK3
NOD-like receptor signaling pathway	1	181	0.365628	0.43555	0	0	2.2415	2.25526	MAPK3
Axon guidance	1	182	0.367228	0.43555	0	0	2.229	2.23295	MAPK3
Alcoholism	1	186	0.37359	0.439103	0	0	2.18036	2.14678	MAPK3
Neutrophil extracellular trap formation	1	189	0.378321	0.439103	0	0	2.14525	2.08521	MAPK3
Transcriptional misregulation in cancer	1	192	0.383016	0.439103	0	0	2.11123	2.0261	EWSR1
Chemokine signaling pathway	1	192	0.383016	0.439103	0	0	2.11123	2.0261	MAPK3
Kaposi sarcoma-associated herpesvirus infection	1	193	0.384574	0.439103	0	0	2.10013	2.00692	MAPK3
Pathogenic Escherichia coli infection	1	197	0.390765	0.442867	0	0	2.05685	1.93272	MAPK3
Viral carcinogenesis	1	203	0.399937	0.446645	0	0	1.99515	1.82845	MAPK3
Diabetic cardiomyopathy	1	203	0.399937	0.446645	0	0	1.99515	1.82845	NDUFS8
Human immunodeficiency virus 1 infection	1	212	0.413443	0.458219	0	0	1.90918	1.68626	MAPK3
Lipid and atherosclerosis	1	215	0.417878	0.458219	0	0	1.88213	1.64228	MAPK3
cAMP signaling pathway	1	216	0.419349	0.458219	0	0	1.87328	1.62798	MAPK3
Regulation of actin cytoskeleton	1	218	0.422281	0.458219	0	0	1.85583	1.59988	MAPK3
Human cytomegalovirus infection	1	225	0.432426	0.465924	0	0	1.79719	1.50666	MAPK3
Thermogenesis	1	232	0.442398	0.473335	0	0	1.74212	1.42078	NDUFS8
Chemical carcinogenesis	1	239	0.452197	0.478608	0	0	1.69028	1.34147	MAPK3
Calcium signaling pathway	1	240	0.453583	0.478608	0	0	1.68312	1.33063	VEGFB
Shigellosis	1	246	0.461828	0.481644	0	0	1.6414	1.26809	MAPK3
Salmonella infection	1	249	0.465904	0.481644	0	0	1.6213	1.23831	MAPK3
Parkinson disease	1	249	0.465904	0.481644	0	0	1.6213	1.23831	NDUFS8
Cytokine-cytokine receptor interaction	1	295	0.524748	0.538835	0	0	1.36443	0.879836	IL3RA
Huntington disease	1	306	0.537849	0.548606	0	0	1.31449	0.815214	NDUFS8
MicroRNAs in cancer	1	310	0.542525	0.549711	0	0	1.29721	0.793269	MAPK3
Human papillomavirus infection	1	331	0.566323	0.570049	0	0	1.21336	0.689905	MAPK3
Amyotrophic lateral sclerosis	1	364	0.601289	0.601289	0	0	1.1012	0.560157	NDUFS8

## Sheet: SLE_up_BP
Term	Overlap		P.value	Adjusted.P.value	Old.P.value	Old.Adjusted.P.value	Odds.Ratio	Combined.Score	Genes
defense response to symbiont (GO:0140546)	26	124	2.61191e-45	1.23543e-42	0	0	219.452	22528.2	IFITM3;RTP4;IFITM1;IFIT5;IFI6;IFIT1;IFI44L;IFIT3;OASL;IFIT2;IFIH1;IFI16;ZBP1;RSAD2;STAT1;MX2;MX1;ISG15;BST2;ISG20;PLSCR1;IFI27;OAS1;OAS2;OAS3;IRF7
defense response to virus (GO:0051607)	26	133	1.96207e-44	4.6403e-42	0	0	200.903	20218.8	IFITM3;RTP4;IFITM1;IFIT5;IFI6;IFIT1;IFI44L;IFIT3;OASL;IFIT2;IFIH1;IFI16;ZBP1;RSAD2;STAT1;MX2;MX1;ISG15;BST2;ISG20;PLSCR1;IFI27;OAS1;OAS2;OAS3;IRF7
cellular response to type I interferon (GO:0071357)	21	65	9.43137e-41	1.11526e-38	0	0	327.607	30192.9	IFITM3;IFITM1;RSAD2;STAT1;MX2;MX1;IFIT5;IFI6;ISG15;IFI35;IFIT1;IFIT3;OASL;IFIT2;BST2;ISG20;IFI27;OAS1;OAS2;OAS3;IRF7
type I interferon signaling pathway (GO:0060337)	21	65	9.43137e-41	1.11526e-38	0	0	327.607	30192.9	IFITM3;IFITM1;RSAD2;STAT1;MX2;MX1;IFIT5;IFI6;ISG15;IFI35;IFIT1;IFIT3;OASL;IFIT2;BST2;ISG20;IFI27;OAS1;OAS2;OAS3;IRF7
negative regulation of viral process (GO:0048525)	17	70	1.94674e-30	1.84162e-28	0	0	193.396	13230.5	IFITM3;IFITM1;RSAD2;STAT1;MX1;IFIT5;ISG15;IFIT1;OASL;IFIH1;BST2;ISG20;PLSCR1;OAS1;IFI16;OAS2;OAS3
negative regulation of viral genome replication (GO:0045071)	16	54	3.13177e-30	2.46888e-28	0	0	246.588	16752.2	IFITM3;IFITM1;RSAD2;MX1;IFIT5;ISG15;IFIT1;OASL;IFIH1;BST2;ISG20;PLSCR1;OAS1;IFI16;OAS2;OAS3
regulation of viral genome replication (GO:0045069)	16	67	1.63433e-28	1.10434e-26	0	0	183.612	11747.7	IFITM3;IFITM1;RSAD2;MX1;IFIT5;ISG15;IFIT1;OASL;IFIH1;BST2;ISG20;PLSCR1;OAS1;IFI16;OAS2;OAS3
cytokine-mediated signaling pathway (GO:0019221)	21	621	4.47639e-19	2.64667e-17	0	0	23.3534	986.69	IFITM3;IFITM1;RSAD2;STAT1;MX2;MX1;IFIT5;IFI6;ISG15;IFI35;IFIT1;IFIT3;OASL;IFIT2;BST2;ISG20;IFI27;OAS1;OAS2;OAS3;IRF7
positive regulation of type I interferon production (GO:0032481)	9	77	2.52969e-13	1.32949e-11	0	0	64.1815	1861.62	IFIH1;ZBP1;OAS1;IFI16;OAS2;STAT1;OAS3;IRF7;ISG15
response to interferon-beta (GO:0035456)	7	28	4.4791e-13	2.11861e-11	0	0	154.488	4392.75	IFITM3;BST2;IFITM1;PLSCR1;IFI16;OAS1;STAT1
response to cytokine (GO:0034097)	9	150	1.13633e-10	4.88621e-09	0	0	30.8391	706.156	IFITM3;BST2;IFITM1;PLSCR1;STAT1;LAMP3;MX2;MX1;ISG15
innate immune response (GO:0045087)	11	302	1.71717e-10	6.27334e-09	0	0	19.0545	428.443	IFITM3;IFIH1;BST2;IFITM1;IFI27;OAS1;MX1;IRF7;IFI6;ISG15;IFIT1
regulation of ribonuclease activity (GO:0060700)	4	5	1.72417e-10	6.27334e-09	0	0	1734.7	38997.9	OAS1;OAS2;OAS3;OASL
interleukin-27-mediated signaling pathway (GO:0070106)	5	15	2.34224e-10	7.91342e-09	0	0	221.556	4912.94	OAS1;STAT1;OAS2;MX1;OASL
positive regulation of interferon-beta production (GO:0032728)	6	36	3.29203e-10	1.03809e-08	0	0	90.5455	1977	IFIH1;OAS1;OAS2;OAS3;IRF7;ISG15
negative regulation of innate immune response (GO:0045824)	6	38	4.64837e-10	1.37417e-08	0	0	84.8778	1823.97	IFI16;OAS1;OAS3;SERPING1;ISG15;NMI
regulation of nuclease activity (GO:0032069)	4	6	5.16312e-10	1.43656e-08	0	0	867.304	18546.7	OAS1;OAS2;OAS3;OASL
response to interferon-alpha (GO:0035455)	5	18	6.64537e-10	1.74626e-08	0	0	170.402	3600.92	IFITM3;BST2;IFITM1;MX2;LAMP3
regulation of interferon-beta production (GO:0032648)	6	49	2.30623e-09	5.7413e-08	0	0	63.13	1255.51	IFIH1;OAS1;OAS2;OAS3;IRF7;ISG15
interferon-gamma-mediated signaling pathway (GO:0060333)	6	68	1.74156e-08	4.11879e-07	0	0	43.7419	781.489	OAS1;OAS2;STAT1;OAS3;IRF7;OASL
regulation of type I interferon production (GO:0032479)	6	89	8.88696e-08	2.00168e-06	0	0	32.6402	529.949	HERC5;IFIH1;ZBP1;IFI16;IRF7;ISG15
negative regulation of viral life cycle (GO:1903901)	4	20	1.62541e-07	3.49462e-06	0	0	108.337	1693.56	IFITM3;BST2;IFITM1;LY6E
cellular response to interferon-gamma (GO:0071346)	6	121	5.53309e-07	1.13789e-05	0	0	23.5198	338.857	OAS1;OAS2;STAT1;OAS3;IRF7;OASL
regulation of type I interferon-mediated signaling pathway (GO:0060338)	4	30	9.02639e-07	1.77895e-05	0	0	66.6355	927.428	ZBP1;OAS1;OAS3;ISG15
response to type I interferon (GO:0034340)	3	9	1.22187e-06	2.31179e-05	0	0	212.17	2888.72	MX1;ISG15;IFIT1
cytoplasmic pattern recognition receptor signaling pathway in response to virus (GO:0039528)	3	10	1.74247e-06	3.16995e-05	0	0	181.851	2411.38	IFIH1;OAS3;IRF7
positive regulation of innate immune response (GO:0045089)	4	36	1.91887e-06	3.36158e-05	0	0	54.125	712.489	ZBP1;PLSCR1;IFI35;NMI
positive regulation of response to biotic stimulus (GO:0002833)	4	45	4.77396e-06	8.06459e-05	0	0	42.2248	517.353	PLSCR1;IFI35;NMI;OASL
antiviral innate immune response (GO:0140374)	3	14	5.24841e-06	8.56034e-05	0	0	115.7	1406.63	OAS1;MX1;IFIT1
negative regulation of type I interferon-mediated signaling pathway (GO:0060339)	3	16	8.0461e-06	0.00012686	0	0	97.8903	1148.29	OAS1;OAS3;ISG15
negative regulation of viral entry into host cell (GO:0046597)	3	17	9.75308e-06	0.000148813	0	0	90.8936	1048.72	IFITM3;IFITM1;LY6E
positive regulation of interferon-alpha production (GO:0032727)	3	20	1.62646e-05	0.000233126	0	0	74.8423	825.25	IFIH1;STAT1;IRF7
cellular response to interferon-beta (GO:0035458)	3	20	1.62646e-05	0.000233126	0	0	74.8423	825.25	IFI16;OAS1;STAT1
regulation of innate immune response (GO:0045088)	4	64	1.96595e-05	0.000273498	0	0	28.8261	312.387	PLSCR1;IFI16;IFI35;NMI
regulation of RNA metabolic process (GO:0051252)	4	65	2.09102e-05	0.000282586	0	0	28.3521	305.502	OAS1;OAS2;OAS3;OASL
positive regulation of response to external stimulus (GO:0032103)	5	139	2.48573e-05	0.000326597	0	0	16.4312	174.209	ZBP1;PLSCR1;IFI35;NMI;OASL
regulation of interferon-alpha production (GO:0032647)	3	25	3.2527e-05	0.000415819	0	0	57.8182	597.461	IFIH1;STAT1;IRF7
regulation of cytokine production (GO:0001817)	5	150	3.58282e-05	0.000445967	0	0	15.1762	155.356	IFIH1;ZBP1;IFI16;IRF7;ISG15
positive regulation of immune response (GO:0050778)	4	75	3.68555e-05	0.000446991	0	0	24.3466	248.542	PLSCR1;RSAD2;IFI35;NMI
positive regulation of tumor necrosis factor production (GO:0032760)	4	77	4.08842e-05	0.000483456	0	0	23.6772	239.252	IFIH1;OAS1;OAS2;OAS3
response to interferon-gamma (GO:0034341)	4	80	4.75191e-05	0.000548208	0	0	22.7391	226.354	IFITM3;BST2;IFITM1;STAT1
positive regulation of tumor necrosis factor superfamily cytokine production (GO:1903557)	4	81	4.98959e-05	0.000561923	0	0	22.4427	222.308	IFIH1;OAS1;OAS2;OAS3
postsynaptic endocytosis (GO:0140239)	2	5	6.09568e-05	0.000655285	0	0	277.042	2688.79	MX2;MX1
postsynaptic neurotransmitter receptor internalization (GO:0098884)	2	5	6.09568e-05	0.000655285	0	0	277.042	2688.79	MX2;MX1
defense response to bacterium (GO:0042742)	5	176	7.6655e-05	0.000805729	0	0	12.8519	121.787	OAS1;ANXA3;OAS2;OAS3;ISG15
regulation of immune response (GO:0050776)	5	179	8.30277e-05	0.000853742	0	0	12.6284	118.66	HERC5;IFITM1;PLSCR1;RSAD2;IRF7
cellular response to virus (GO:0098586)	3	35	9.09461e-05	0.00089958	0	0	39.7301	369.698	IFIH1;OAS1;IFI6
ISG15-protein conjugation (GO:0032020)	2	6	9.12893e-05	0.00089958	0	0	207.771	1932.58	HERC5;ISG15
positive regulation of defense response (GO:0031349)	4	98	0.000105004	0.00101361	0	0	18.3682	168.28	ZBP1;PLSCR1;IFI35;NMI
regulation of viral entry into host cell (GO:0046596)	3	39	0.000126101	0.00116068	0	0	35.3085	317.015	IFITM3;IFITM1;LY6E
regulation by virus of viral protein levels in host cell (GO:0046719)	2	7	0.000127601	0.00116068	0	0	166.208	1490.32	STAT1;IFIT1
synaptic vesicle budding from presynaptic endocytic zone membrane (GO:0016185)	2	7	0.000127601	0.00116068	0	0	166.208	1490.32	MX2;MX1
negative regulation of type I interferon production (GO:0032480)	3	43	0.000169089	0.00140956	0	0	31.7713	275.936	HERC5;IFIH1;ISG15
positive regulation of monocyte chemotactic protein-1 production (GO:0071639)	2	8	0.000169863	0.00140956	0	0	138.5	1202.25	OAS1;OAS3
synaptic vesicle budding (GO:0070142)	2	8	0.000169863	0.00140956	0	0	138.5	1202.25	MX2;MX1
dynamin family protein polymerization involved in membrane fission (GO:0003373)	2	8	0.000169863	0.00140956	0	0	138.5	1202.25	MX2;MX1
dynamin family protein polymerization involved in mitochondrial fission (GO:0003374)	2	8	0.000169863	0.00140956	0	0	138.5	1202.25	MX2;MX1
regulation of tumor necrosis factor production (GO:0032680)	4	124	0.000259999	0.00212034	0	0	14.3696	118.618	IFIH1;OAS1;OAS2;OAS3
apoptotic process (GO:0006915)	5	231	0.000273079	0.00218926	0	0	9.69715	79.5724	PLSCR1;IFI27;MX1;IFI6;IFIT2
negative regulation of cysteine-type endopeptidase activity (GO:2000117)	3	53	0.000315376	0.00248622	0	0	25.4043	204.803	IFI16;LAMP3;IFI6
regulation of monocyte chemotactic protein-1 production (GO:0071637)	2	11	0.000332064	0.00257486	0	0	92.3194	739.496	OAS1;OAS3
membrane organization (GO:0061024)	5	242	0.000338247	0.0025805	0	0	9.24191	73.8589	RTP4;MX2;MX1;TOR1B;CHMP5
negative regulation of cytokine-mediated signaling pathway (GO:0001960)	3	55	0.000351954	0.00264245	0	0	24.4247	194.226	OAS1;OAS3;ISG15
regulation of chemokine (C-X-C motif) ligand 2 production (GO:2000341)	2	13	0.000469425	0.00336421	0	0	75.5265	578.835	OAS1;OAS3
macrophage activation involved in immune response (GO:0002281)	2	13	0.000469425	0.00336421	0	0	75.5265	578.835	IFI35;NMI
regulation of nucleocytoplasmic transport (GO:0046822)	2	13	0.000469425	0.00336421	0	0	75.5265	578.835	IFI27;MX2
cellular response to exogenous dsRNA (GO:0071360)	2	15	0.000629902	0.00444692	0	0	63.9006	470.944	IFIH1;IFIT1
negative regulation of chemokine production (GO:0032682)	2	17	0.000813271	0.00565702	0	0	55.375	393.962	OAS1;OAS3
cellular response to dsRNA (GO:0071359)	2	18	0.000913471	0.00617245	0	0	51.9115	363.29	IFIH1;IFIT1
mitochondrial fission (GO:0000266)	2	18	0.000913471	0.00617245	0	0	51.9115	363.29	MX2;MX1
myeloid cell activation involved in immune response (GO:0002275)	2	19	0.00101931	0.00679061	0	0	48.8554	336.547	IFI35;NMI
toll-like receptor 4 signaling pathway (GO:0034142)	2	20	0.00113076	0.00742846	0	0	46.1389	313.046	OAS1;NMI
negative regulation of defense response (GO:0031348)	3	85	0.0012571	0.0081453	0	0	15.4655	103.293	TNFAIP6;IFI16;NMI
negative regulation of binding (GO:0051100)	3	88	0.00138934	0.00888054	0	0	14.9174	98.1404	IFI16;IFIT1;IFIT2
positive regulation of inflammatory response (GO:0050729)	3	89	0.00143529	0.00893281	0	0	14.7432	96.5147	ZBP1;IFI35;NMI
regulation of cysteine-type endopeptidase activity involved in apoptotic process (GO:0043281)	3	89	0.00143529	0.00893281	0	0	14.7432	96.5147	LAMP3;TNFSF10;IFI6
positive regulation of cytokine production (GO:0001819)	5	335	0.00146193	0.00898041	0	0	6.60606	43.1244	IFIH1;ZBP1;IFI16;IRF7;ISG15
negative regulation of NIK	NF-kappaB signaling (GO:1901223)	2	24	0.00163212	0.00989737	0	0	37.7424	242.226	IFI35;NMI
regulation of inflammatory response (GO:0050727)	4	206	0.00173805	0.0104063	0	0	8.50108	54.0243	ZBP1;TNFAIP6;IFI35;NMI
receptor signaling pathway via STAT (GO:0097696)	2	25	0.00177122	0.0104723	0	0	36.0996	228.73	STAT1;NMI
organelle fission (GO:0048285)	2	26	0.00191577	0.0111871	0	0	34.5938	216.475	MX2;MX1
positive regulation of toll-like receptor signaling pathway (GO:0034123)	2	27	0.00206573	0.0119157	0	0	33.2083	205.303	RSAD2;IFI35
positive regulation of intracellular signal transduction (GO:1902533)	6	546	0.00230994	0.0131638	0	0	4.90152	29.7548	BST2;IFIT5;TNFSF10;IFI35;NMI;OASL
regulation of I-kappaB kinase	NF-kappaB signaling (GO:0043122)	4	224	0.00235687	0.0132714	0	0	7.79842	47.1837	BST2;STAT1;IFIT5;TNFSF10
receptor signaling pathway via JAK-STAT (GO:0007259)	2	31	0.00271926	0.0149559	0	0	28.6221	169.082	STAT1;NMI
negative regulation of response to biotic stimulus (GO:0002832)	2	31	0.00271926	0.0149559	0	0	28.6221	169.082	IFI16;NMI
negative regulation of cellular process (GO:0048523)	6	566	0.002763	0.0150218	0	0	4.72159	27.817	BST2;IFITM1;PLSCR1;IFI35;NMI;IFIT3
apoptotic mitochondrial changes (GO:0008637)	2	33	0.00307785	0.0165434	0	0	26.7728	154.841	IFI6;IFIT2
negative regulation of response to external stimulus (GO:0032102)	3	118	0.00320654	0.0170415	0	0	11.0093	63.2213	TNFAIP6;IFI16;NMI
response to exogenous dsRNA (GO:0043330)	2	35	0.00345738	0.0181704	0	0	25.1477	142.518	IFIH1;IFIT1
macrophage activation (GO:0042116)	2	36	0.00365493	0.0187911	0	0	24.4069	136.963	IFI35;NMI
membrane fusion (GO:0061025)	2	36	0.00365493	0.0187911	0	0	24.4069	136.963	MX2;MX1
synaptic vesicle endocytosis (GO:0048488)	2	38	0.00406547	0.0206771	0	0	23.0486	126.888	MX2;MX1
protein localization to organelle (GO:0033365)	3	142	0.00538205	0.027082	0	0	9.09735	47.5308	LAMP3;ISG15;TOR1B
positive regulation of response to stimulus (GO:0048584)	2	46	0.00590974	0.0294243	0	0	18.8504	96.7242	IFIH1;RSAD2
receptor internalization (GO:0031623)	2	49	0.0066829	0.0329272	0	0	17.6445	88.3673	MX2;MX1
blood circulation (GO:0008015)	2	51	0.0072225	0.0348596	0	0	16.9226	83.4379	STAT1;SERPING1
negative regulation of transport (GO:0051051)	2	51	0.0072225	0.0348596	0	0	16.9226	83.4379	BST2;PLSCR1
positive regulation of chemokine production (GO:0032722)	2	53	0.00778121	0.0368051	0	0	16.2574	78.9464	OAS1;OAS3
positive regulation of NIK	NF-kappaB signaling (GO:1901224)	2	53	0.00778121	0.0368051	0	0	16.2574	78.9464	IFI35;NMI
negative regulation of cysteine-type endopeptidase activity involved in apoptotic process (GO:0043154)	2	55	0.00835883	0.0391458	0	0	15.6423	74.8396	LAMP3;IFI6
positive regulation of I-kappaB kinase	NF-kappaB signaling (GO:0043123)	3	171	0.00896823	0.0415879	0	0	7.51596	35.4307	BST2;IFIT5;TNFSF10
receptor metabolic process (GO:0043112)	2	58	0.00926028	0.0425254	0	0	14.8021	69.3037	MX2;MX1
mitochondrion organization (GO:0007005)	3	175	0.00954963	0.0434325	0	0	7.33968	34.1387	MX2;MX1;IFIT2
regulation of apoptotic process (GO:0042981)	6	742	0.0101297	0.0456318	0	0	3.55991	16.3481	ZBP1;STAT1;TNFSF10;IFI6;IFIT3;IFIT2
positive regulation of cysteine-type endopeptidase activity (GO:2001056)	2	62	0.0105266	0.0469427	0	0	13.8125	62.9001	IFI16;TNFSF10
negative regulation of cytokine production (GO:0001818)	3	182	0.0106192	0.0469427	0	0	7.05016	32.0436	HERC5;IFIH1;ISG15
negative regulation of endopeptidase activity (GO:0010951)	2	63	0.0108545	0.0475387	0	0	13.5854	61.4491	IFI16;SERPING1
regulation of cellular catabolic process (GO:0031329)	2	65	0.0115238	0.0490295	0	0	13.1528	58.7054	IFI16;LAMP3
negative regulation of blood coagulation, intrinsic pathway (GO:2000267)	1	5	0.0124388	0.0490295	0	0	101.765	446.438	SERPING1
alpha-beta T cell differentiation (GO:0046632)	1	5	0.0124388	0.0490295	0	0	101.765	446.438	RSAD2
positive regulation of DNA topoisomerase (ATP-hydrolyzing) activity (GO:2000373)	1	5	0.0124388	0.0490295	0	0	101.765	446.438	PLSCR1
regulation of blood coagulation, intrinsic pathway (GO:2000266)	1	5	0.0124388	0.0490295	0	0	101.765	446.438	SERPING1
renal tubule development (GO:0061326)	1	5	0.0124388	0.0490295	0	0	101.765	446.438	STAT1
regulation of chromosome separation (GO:1905818)	1	5	0.0124388	0.0490295	0	0	101.765	446.438	PLSCR1
CD4-positive, alpha-beta T cell activation (GO:0035710)	1	5	0.0124388	0.0490295	0	0	101.765	446.438	RSAD2
regulation of DNA topoisomerase (ATP-hydrolyzing) activity (GO:2000371)	1	5	0.0124388	0.0490295	0	0	101.765	446.438	PLSCR1
metanephric mesenchymal cell differentiation (GO:0072162)	1	5	0.0124388	0.0490295	0	0	101.765	446.438	STAT1
positive regulation of toll-like receptor 9 signaling pathway (GO:0034165)	1	5	0.0124388	0.0490295	0	0	101.765	446.438	RSAD2
DNA catabolic process, exonucleolytic (GO:0000738)	1	5	0.0124388	0.0490295	0	0	101.765	446.438	ISG20
negative regulation of intracellular signal transduction (GO:1902532)	3	198	0.0133165	0.0520553	0	0	6.46645	27.927	STAT1;IFI35;NMI
negative regulation of cell population proliferation (GO:0008285)	4	379	0.0147316	0.0530197	0	0	4.53913	19.145	IFITM1;IFI35;NMI;IFIT3
regulation of cytokine-mediated signaling pathway (GO:0001959)	2	74	0.0147525	0.0530197	0	0	11.5035	48.5026	ZBP1;STAT1
negative regulation of protein binding (GO:0032091)	2	74	0.0147525	0.0530197	0	0	11.5035	48.5026	IFIT1;IFIT2
foam cell differentiation (GO:0090077)	1	6	0.0149083	0.0530197	0	0	81.4082	342.39	STAT1
negative regulation of myeloid cell apoptotic process (GO:0033033)	1	6	0.0149083	0.0530197	0	0	81.4082	342.39	IRF7
regulation of interleukin-1-mediated signaling pathway (GO:2000659)	1	6	0.0149083	0.0530197	0	0	81.4082	342.39	ZBP1
macrophage derived foam cell differentiation (GO:0010742)	1	6	0.0149083	0.0530197	0	0	81.4082	342.39	STAT1
regulation of macrophage apoptotic process (GO:2000109)	1	6	0.0149083	0.0530197	0	0	81.4082	342.39	IRF7
mesenchymal cell differentiation involved in kidney development (GO:0072161)	1	6	0.0149083	0.0530197	0	0	81.4082	342.39	STAT1
positive regulation of toll-like receptor 7 signaling pathway (GO:0034157)	1	6	0.0149083	0.0530197	0	0	81.4082	342.39	RSAD2
detection of virus (GO:0009597)	1	6	0.0149083	0.0530197	0	0	81.4082	342.39	IFIH1
vesicle fusion with endoplasmic reticulum-Golgi intermediate compartment (ERGIC) membrane (GO:1990668)	1	6	0.0149083	0.0530197	0	0	81.4082	342.39	TAP1
negative regulation of extrinsic apoptotic signaling pathway (GO:2001237)	2	80	0.0170965	0.0574604	0	0	10.6154	43.1927	TNFSF10;IFI6
regulation of NIK	NF-kappaB signaling (GO:1901222)	2	80	0.0170965	0.0574604	0	0	10.6154	43.1927	IFI35;NMI
receptor-mediated endocytosis of virus by host cell (GO:0019065)	1	7	0.0173717	0.0574604	0	0	67.8367	274.936	SIGLEC1
regulation of toll-like receptor 7 signaling pathway (GO:0034155)	1	7	0.0173717	0.0574604	0	0	67.8367	274.936	RSAD2
response to lead ion (GO:0010288)	1	7	0.0173717	0.0574604	0	0	67.8367	274.936	PLSCR1
RIG-I signaling pathway (GO:0039529)	1	7	0.0173717	0.0574604	0	0	67.8367	274.936	OAS3
surfactant homeostasis (GO:0043129)	1	7	0.0173717	0.0574604	0	0	67.8367	274.936	OAS1
chemical homeostasis within a tissue (GO:0048875)	1	7	0.0173717	0.0574604	0	0	67.8367	274.936	OAS1
positive regulation of type I interferon-mediated signaling pathway (GO:0060340)	1	7	0.0173717	0.0574604	0	0	67.8367	274.936	ZBP1
peptide transport (GO:0015833)	1	7	0.0173717	0.0574604	0	0	67.8367	274.936	TAP1
regulation of defense response (GO:0031347)	2	83	0.0183241	0.060123	0	0	10.2207	40.878	HERC5;ZBP1
alpha-beta T cell activation (GO:0046631)	1	8	0.0198292	0.060123	0	0	58.1429	227.955	RSAD2
antigen processing and presentation of endogenous peptide antigen via MHC class I (GO:0019885)	1	8	0.0198292	0.060123	0	0	58.1429	227.955	TAP1
regulation of chemokine (C-C motif) ligand 5 production (GO:0071649)	1	8	0.0198292	0.060123	0	0	58.1429	227.955	OAS3
positive regulation of isomerase activity (GO:0010912)	1	8	0.0198292	0.060123	0	0	58.1429	227.955	PLSCR1
interleukin-21-mediated signaling pathway (GO:0038114)	1	8	0.0198292	0.060123	0	0	58.1429	227.955	STAT1
cellular response to interleukin-21 (GO:0098757)	1	8	0.0198292	0.060123	0	0	58.1429	227.955	STAT1
lens fiber cell differentiation (GO:0070306)	1	8	0.0198292	0.060123	0	0	58.1429	227.955	TDRD7
positive regulation of T-helper 2 cell cytokine production (GO:2000553)	1	8	0.0198292	0.060123	0	0	58.1429	227.955	RSAD2
regulation of MyD88-independent toll-like receptor signaling pathway (GO:0034127)	1	8	0.0198292	0.060123	0	0	58.1429	227.955	IRF7
regulation of myeloid leukocyte differentiation (GO:0002761)	1	8	0.0198292	0.060123	0	0	58.1429	227.955	IRF7
plasma membrane phospholipid scrambling (GO:0017121)	1	8	0.0198292	0.060123	0	0	58.1429	227.955	PLSCR1
endosomal vesicle fusion (GO:0034058)	1	8	0.0198292	0.060123	0	0	58.1429	227.955	SAMD9
toll-like receptor signaling pathway (GO:0002224)	2	91	0.0217736	0.0650537	0	0	9.29822	35.5848	OAS1;NMI
negative regulation of protein activation cascade (GO:2000258)	1	9	0.0222806	0.0650537	0	0	50.8724	193.521	SERPING1
interleukin-9-mediated signaling pathway (GO:0038113)	1	9	0.0222806	0.0650537	0	0	50.8724	193.521	STAT1
cellular response to interleukin-9 (GO:0071355)	1	9	0.0222806	0.0650537	0	0	50.8724	193.521	STAT1
cellular response to muramyl dipeptide (GO:0071225)	1	9	0.0222806	0.0650537	0	0	50.8724	193.521	CHMP5
regulation of helicase activity (GO:0051095)	1	9	0.0222806	0.0650537	0	0	50.8724	193.521	IFIT1
ESCRT complex disassembly (GO:1904896)	1	10	0.0247259	0.0687963	0	0	45.2177	167.301	CHMP5
ESCRT III complex disassembly (GO:1904903)	1	10	0.0247259	0.0687963	0	0	45.2177	167.301	CHMP5
cell differentiation involved in metanephros development (GO:0072202)	1	10	0.0247259	0.0687963	0	0	45.2177	167.301	STAT1
positive regulation of mesenchymal cell proliferation (GO:0002053)	1	10	0.0247259	0.0687963	0	0	45.2177	167.301	STAT1
positive regulation of RIG-I signaling pathway (GO:1900246)	1	10	0.0247259	0.0687963	0	0	45.2177	167.301	OASL
regulation of mast cell activation (GO:0033003)	1	10	0.0247259	0.0687963	0	0	45.2177	167.301	PLSCR1
positive regulation of toll-like receptor 4 signaling pathway (GO:0034145)	1	10	0.0247259	0.0687963	0	0	45.2177	167.301	IFI35
modification-dependent macromolecule catabolic process (GO:0043632)	1	10	0.0247259	0.0687963	0	0	45.2177	167.301	ISG15
intrinsic apoptotic signaling pathway (GO:0097193)	2	102	0.0269177	0.0721866	0	0	8.27083	29.8988	IFI16;IFI6
regulation of T-helper 2 cell cytokine production (GO:2000551)	1	11	0.0271653	0.0721866	0	0	40.6939	146.735	RSAD2
regulation of toll-like receptor 9 signaling pathway (GO:0034163)	1	11	0.0271653	0.0721866	0	0	40.6939	146.735	RSAD2
interleukin-35-mediated signaling pathway (GO:0070757)	1	11	0.0271653	0.0721866	0	0	40.6939	146.735	STAT1
regulation of mesenchymal cell proliferation (GO:0010464)	1	11	0.0271653	0.0721866	0	0	40.6939	146.735	STAT1
metanephric mesenchyme development (GO:0072075)	1	11	0.0271653	0.0721866	0	0	40.6939	146.735	STAT1
regulation of mitochondrial depolarization (GO:0051900)	1	11	0.0271653	0.0721866	0	0	40.6939	146.735	IFI6
monocyte differentiation (GO:0030224)	1	11	0.0271653	0.0721866	0	0	40.6939	146.735	IFI16
protein mono-ADP-ribosylation (GO:0140289)	1	12	0.0295988	0.0756768	0	0	36.9926	130.215	PARP12
negative regulation of complement activation (GO:0045916)	1	12	0.0295988	0.0756768	0	0	36.9926	130.215	SERPING1
negative regulation of leukocyte apoptotic process (GO:2000107)	1	12	0.0295988	0.0756768	0	0	36.9926	130.215	IRF7
positive regulation of leukocyte proliferation (GO:0070665)	1	12	0.0295988	0.0756768	0	0	36.9926	130.215	BST2
toll-like receptor 3 signaling pathway (GO:0034138)	1	12	0.0295988	0.0756768	0	0	36.9926	130.215	OAS1
modulation by host of viral process (GO:0044788)	1	12	0.0295988	0.0756768	0	0	36.9926	130.215	IFI27
protein auto-ADP-ribosylation (GO:0070213)	1	12	0.0295988	0.0756768	0	0	36.9926	130.215	PARP12
response to muramyl dipeptide (GO:0032495)	1	13	0.0320262	0.080342	0	0	33.9082	116.685	CHMP5
DNA catabolic process (GO:0006308)	1	13	0.0320262	0.080342	0	0	33.9082	116.685	ISG20
protein localization to mitochondrion (GO:0070585)	1	13	0.0320262	0.080342	0	0	33.9082	116.685	ISG15
cellular response to cytokine stimulus (GO:0071345)	4	482	0.0321028	0.080342	0	0	3.5423	12.1813	OAS1;IFI16;STAT1;IFIT1
negative regulation of cell motility (GO:2000146)	2	114	0.0330295	0.0822261	0	0	7.38021	25.1691	BST2;IFITM1
activation of cysteine-type endopeptidase activity (GO:0097202)	1	14	0.0344477	0.0835578	0	0	31.2983	105.422	IFI16
regulation of response to interferon-gamma (GO:0060330)	1	14	0.0344477	0.0835578	0	0	31.2983	105.422	STAT1
antigen processing and presentation of endogenous peptide antigen (GO:0002483)	1	14	0.0344477	0.0835578	0	0	31.2983	105.422	TAP1
negative regulation of viral transcription (GO:0032897)	1	14	0.0344477	0.0835578	0	0	31.2983	105.422	IFITM3
positive regulation of type 2 immune response (GO:0002830)	1	14	0.0344477	0.0835578	0	0	31.2983	105.422	RSAD2
positive regulation of programmed cell death (GO:0043068)	3	286	0.0346327	0.0835778	0	0	4.43583	14.9175	ZBP1;TNFSF10;IFIT2
regulation of protein binding (GO:0043393)	2	118	0.035177	0.0844604	0	0	7.12428	23.8476	IFIT1;IFIT2
acute-phase response (GO:0006953)	1	15	0.0368633	0.0863185	0	0	29.0612	95.9177	PLSCR1
regulation of secretion (GO:0051046)	1	15	0.0368633	0.0863185	0	0	29.0612	95.9177	OAS2
positive regulation of pattern recognition receptor signaling pathway (GO:0062208)	1	15	0.0368633	0.0863185	0	0	29.0612	95.9177	OASL
positive regulation of response to cytokine stimulus (GO:0060760)	1	15	0.0368633	0.0863185	0	0	29.0612	95.9177	IFIH1
modulation by host of viral genome replication (GO:0044827)	1	15	0.0368633	0.0863185	0	0	29.0612	95.9177	IFI27
response to organophosphorus (GO:0046683)	1	16	0.0392729	0.0893081	0	0	27.1224	87.8013	STAT1
regulation of defense response to virus (GO:0050688)	1	16	0.0392729	0.0893081	0	0	27.1224	87.8013	HERC5
regulation of ERBB signaling pathway (GO:1901184)	1	16	0.0392729	0.0893081	0	0	27.1224	87.8013	IFI6
late endosome to vacuole transport via multivesicular body sorting pathway (GO:0032511)	1	16	0.0392729	0.0893081	0	0	27.1224	87.8013	CHMP5
regulation of leukocyte activation (GO:0002694)	1	16	0.0392729	0.0893081	0	0	27.1224	87.8013	PLSCR1
regulation of monocyte differentiation (GO:0045655)	1	16	0.0392729	0.0893081	0	0	27.1224	87.8013	IRF7
regulation of cell population proliferation (GO:0042127)	5	764	0.0413571	0.0921171	0	0	2.8094	8.94937	IFITM1;STAT1;IFI35;NMI;IFIT3
negative regulation of ATPase activity (GO:0032780)	1	17	0.0416767	0.0921171	0	0	25.426	80.7992	IFIT1
response to purine-containing compound (GO:0014074)	1	17	0.0416767	0.0921171	0	0	25.426	80.7992	STAT1
negative regulation of phagocytosis (GO:0050765)	1	17	0.0416767	0.0921171	0	0	25.426	80.7992	PLSCR1
midbody abscission (GO:0061952)	1	17	0.0416767	0.0921171	0	0	25.426	80.7992	CHMP5
positive regulation of transcription of Notch receptor target (GO:0007221)	1	17	0.0416767	0.0921171	0	0	25.426	80.7992	STAT1
regulation of response to external stimulus (GO:0032101)	2	130	0.0419323	0.0922511	0	0	6.45247	20.4653	HERC5;ZBP1
positive regulation of apoptotic process (GO:0043065)	3	310	0.0423559	0.0927516	0	0	4.08407	12.9124	ZBP1;TNFSF10;IFIT2
protein polyubiquitination (GO:0000209)	3	314	0.043721	0.0947602	0	0	4.03072	12.6158	HERC5;IFI27;HERC6
regulation of adaptive immune response (GO:0002819)	1	18	0.0440745	0.0947602	0	0	23.9292	74.7039	IRF7
release of cytochrome c from mitochondria (GO:0001836)	1	18	0.0440745	0.0947602	0	0	23.9292	74.7039	IFI6
interleukin-6-mediated signaling pathway (GO:0070102)	1	18	0.0440745	0.0947602	0	0	23.9292	74.7039	STAT1
regulation of RIG-I signaling pathway (GO:0039535)	1	19	0.0464665	0.0981189	0	0	22.5986	69.3558	OASL
pyroptosis (GO:0070269)	1	19	0.0464665	0.0981189	0	0	22.5986	69.3558	ZBP1
nuclear membrane organization (GO:0071763)	1	19	0.0464665	0.0981189	0	0	22.5986	69.3558	TOR1B
regulation of mitotic spindle assembly (GO:1901673)	1	19	0.0464665	0.0981189	0	0	22.5986	69.3558	CHMP5
cellular modified amino acid biosynthetic process (GO:0042398)	1	20	0.0488525	0.101794	0	0	21.4082	64.6301	PLSCR1
mitochondrial cytochrome c oxidase assembly (GO:0033617)	1	20	0.0488525	0.101794	0	0	21.4082	64.6301	SCO2
mitotic cytokinetic process (GO:1902410)	1	20	0.0488525	0.101794	0	0	21.4082	64.6301	CHMP5
receptor-mediated endocytosis (GO:0006898)	2	143	0.0497513	0.103212	0	0	5.85372	17.5654	MX2;MX1
negative regulation of cell migration (GO:0030336)	2	144	0.0503732	0.104005	0	0	5.81221	17.3686	BST2;IFITM1
positive regulation of immune system process (GO:0002684)	1	21	0.0512328	0.104005	0	0	20.3367	60.4281	RSAD2
intrinsic apoptotic signaling pathway in response to DNA damage by p53 class mediator (GO:0042771)	1	21	0.0512328	0.104005	0	0	20.3367	60.4281	IFI16
nuclear envelope organization (GO:0006998)	1	21	0.0512328	0.104005	0	0	20.3367	60.4281	TOR1B
positive regulation of T cell cytokine production (GO:0002726)	1	21	0.0512328	0.104005	0	0	20.3367	60.4281	RSAD2
regulation of response to cytokine stimulus (GO:0060759)	1	22	0.0536072	0.107899	0	0	19.3673	56.6702	IFIH1
regulation of centrosome cycle (GO:0046605)	1	22	0.0536072	0.107899	0	0	19.3673	56.6702	CHMP5
regulation of toll-like receptor 4 signaling pathway (GO:0034143)	1	23	0.0559758	0.108957	0	0	18.4861	53.2924	IFI35
negative regulation of extrinsic apoptotic signaling pathway in absence of ligand (GO:2001240)	1	23	0.0559758	0.108957	0	0	18.4861	53.2924	IFI6
respiratory chain complex IV assembly (GO:0008535)	1	23	0.0559758	0.108957	0	0	18.4861	53.2924	SCO2
regulation of cysteine-type endopeptidase activity (GO:2000116)	1	23	0.0559758	0.108957	0	0	18.4861	53.2924	IFI16
negative regulation of signal transduction in absence of ligand (GO:1901099)	1	23	0.0559758	0.108957	0	0	18.4861	53.2924	IFI6
regulation of interferon-gamma-mediated signaling pathway (GO:0060334)	1	23	0.0559758	0.108957	0	0	18.4861	53.2924	STAT1
regulation of necroptotic process (GO:0060544)	1	23	0.0559758	0.108957	0	0	18.4861	53.2924	ZBP1
regulation of protein export from nucleus (GO:0046825)	1	23	0.0559758	0.108957	0	0	18.4861	53.2924	IFI27
regulation of spindle assembly (GO:0090169)	1	25	0.0606955	0.116703	0	0	16.9439	47.4748	CHMP5
positive regulation of release of cytochrome c from mitochondria (GO:0090200)	1	25	0.0606955	0.116703	0	0	16.9439	47.4748	TNFSF10
endosome transport via multivesicular body sorting pathway (GO:0032509)	1	25	0.0606955	0.116703	0	0	16.9439	47.4748	CHMP5
regulation of viral life cycle (GO:1903900)	1	26	0.0630467	0.118809	0	0	16.2653	44.9553	LAMP3
negative regulation of protein transport (GO:0051224)	1	26	0.0630467	0.118809	0	0	16.2653	44.9553	RSAD2
negative regulation of proteolysis involved in cellular protein catabolic process (GO:1903051)	1	26	0.0630467	0.118809	0	0	16.2653	44.9553	LAMP3
clathrin-dependent endocytosis (GO:0072583)	1	26	0.0630467	0.118809	0	0	16.2653	44.9553	SIGLEC1
mononuclear cell differentiation (GO:1903131)	1	26	0.0630467	0.118809	0	0	16.2653	44.9553	IFI16
acute inflammatory response (GO:0002526)	1	27	0.0653922	0.120822	0	0	15.6389	42.6529	PLSCR1
negative regulation of catalytic activity (GO:0043086)	1	27	0.0653922	0.120822	0	0	15.6389	42.6529	IFIT1
regulation of toll-like receptor signaling pathway (GO:0034121)	1	27	0.0653922	0.120822	0	0	15.6389	42.6529	IRF7
positive regulation of erythrocyte differentiation (GO:0045648)	1	27	0.0653922	0.120822	0	0	15.6389	42.6529	STAT1
cytoplasmic pattern recognition receptor signaling pathway (GO:0002753)	1	27	0.0653922	0.120822	0	0	15.6389	42.6529	IFIH1
amide transport (GO:0042886)	1	28	0.0677318	0.122748	0	0	15.059	40.5417	TAP1
positive regulation of defense response to virus by host (GO:0002230)	1	28	0.0677318	0.122748	0	0	15.059	40.5417	STAT1
regulation of extrinsic apoptotic signaling pathway in absence of ligand (GO:2001239)	1	28	0.0677318	0.122748	0	0	15.059	40.5417	IFI6
cellular response to interleukin-6 (GO:0071354)	1	28	0.0677318	0.122748	0	0	15.059	40.5417	STAT1
regulation of multicellular organismal development (GO:2000026)	1	28	0.0677318	0.122748	0	0	15.059	40.5417	OAS2
regulation of response to biotic stimulus (GO:0002831)	1	29	0.0700658	0.125061	0	0	14.5204	38.5999	HERC5
positive regulation of extrinsic apoptotic signaling pathway (GO:2001238)	1	29	0.0700658	0.125061	0	0	14.5204	38.5999	TNFSF10
positive regulation of viral genome replication (GO:0045070)	1	29	0.0700658	0.125061	0	0	14.5204	38.5999	IFIT1
protein ADP-ribosylation (GO:0006471)	1	29	0.0700658	0.125061	0	0	14.5204	38.5999	PARP12
TRIF-dependent toll-like receptor signaling pathway (GO:0035666)	1	30	0.072394	0.128248	0	0	14.019	36.8087	IRF7
multivesicular body assembly (GO:0036258)	1	30	0.072394	0.128248	0	0	14.019	36.8087	CHMP5
negative regulation of immune response (GO:0050777)	2	178	0.0730949	0.129007	0	0	4.68134	12.2464	IFI16;NMI
negative regulation of DNA binding (GO:0043392)	1	31	0.0747165	0.12993	0	0	13.551	35.1521	IFI16
multivesicular body organization (GO:0036257)	1	31	0.0747165	0.12993	0	0	13.551	35.1521	CHMP5
MyD88-independent toll-like receptor signaling pathway (GO:0002756)	1	31	0.0747165	0.12993	0	0	13.551	35.1521	IRF7
phospholipid translocation (GO:0045332)	1	31	0.0747165	0.12993	0	0	13.551	35.1521	PLSCR1
regulation of centrosome duplication (GO:0010824)	1	32	0.0770333	0.132497	0	0	13.1132	33.616	CHMP5
positive regulation of interleukin-10 production (GO:0032733)	1	32	0.0770333	0.132497	0	0	13.1132	33.616	ISG15
regulation of intracellular protein transport (GO:0033157)	1	32	0.0770333	0.132497	0	0	13.1132	33.616	IFI27
antigen processing and presentation of peptide antigen via MHC class I (GO:0002474)	1	33	0.0793444	0.135487	0	0	12.7028	32.1884	TAP1
signal transduction by p53 class mediator (GO:0072331)	1	33	0.0793444	0.135487	0	0	12.7028	32.1884	IFI16
negative regulation of extrinsic apoptotic signaling pathway via death domain receptors (GO:1902042)	1	34	0.0816498	0.13793	0	0	12.3173	30.8586	TNFSF10
phosphatidylserine metabolic process (GO:0006658)	1	34	0.0816498	0.13793	0	0	12.3173	30.8586	PLSCR1
protein insertion into membrane (GO:0051205)	1	34	0.0816498	0.13793	0	0	12.3173	30.8586	RTP4
protein modification by small protein conjugation (GO:0032446)	3	409	0.0823373	0.138596	0	0	3.07263	7.67215	HERC5;IFIH1;ISG15
regulation of mitotic spindle organization (GO:0060236)	1	35	0.0839496	0.140809	0	0	11.9544	29.6174	CHMP5
positive regulation of bone mineralization (GO:0030501)	1	36	0.0862437	0.142137	0	0	11.6122	28.4567	ISG15
positive regulation of cytokine-mediated signaling pathway (GO:0001961)	1	36	0.0862437	0.142137	0	0	11.6122	28.4567	ZBP1
regulation of defense response to virus by host (GO:0050691)	1	36	0.0862437	0.142137	0	0	11.6122	28.4567	STAT1
intrinsic apoptotic signaling pathway by p53 class mediator (GO:0072332)	1	36	0.0862437	0.142137	0	0	11.6122	28.4567	IFI16
platelet aggregation (GO:0070527)	1	36	0.0862437	0.142137	0	0	11.6122	28.4567	CLIC1
negative regulation of endothelial cell proliferation (GO:0001937)	1	37	0.0885322	0.144399	0	0	11.2891	27.3692	STAT1
regulation of erythrocyte differentiation (GO:0045646)	1	37	0.0885322	0.144399	0	0	11.2891	27.3692	STAT1
positive regulation of myeloid cell differentiation (GO:0045639)	1	37	0.0885322	0.144399	0	0	11.2891	27.3692	STAT1
response to cAMP (GO:0051591)	1	38	0.0908151	0.146947	0	0	10.9835	26.3485	STAT1
negative regulation of proteasomal protein catabolic process (GO:1901799)	1	38	0.0908151	0.146947	0	0	10.9835	26.3485	LAMP3
negative regulation of transcription by RNA polymerase II (GO:0000122)	4	684	0.0910263	0.146947	0	0	2.46419	5.9057	IFI27;IFI16;STAT1;IRF7
regulation of angiogenesis (GO:0045765)	2	203	0.09152	0.147241	0	0	4.09391	9.78934	ANXA3;STAT1
response to peptide (GO:1901652)	1	39	0.0930924	0.147267	0	0	10.6939	25.389	STAT1
negative regulation of protein secretion (GO:0050709)	1	39	0.0930924	0.147267	0	0	10.6939	25.389	RSAD2
negative regulation of secretion by cell (GO:1903531)	1	39	0.0930924	0.147267	0	0	10.6939	25.389	RSAD2
regulation of intracellular transport (GO:0032386)	1	39	0.0930924	0.147267	0	0	10.6939	25.389	MX2
endothelial cell migration (GO:0043542)	1	39	0.0930924	0.147267	0	0	10.6939	25.389	STAT1
negative regulation of blood coagulation (GO:0030195)	1	40	0.0953641	0.148486	0	0	10.4192	24.4856	SERPING1
negative regulation of I-kappaB kinase	NF-kappaB signaling (GO:0043124)	1	40	0.0953641	0.148486	0	0	10.4192	24.4856	STAT1
positive regulation of ossification (GO:0045778)	1	40	0.0953641	0.148486	0	0	10.4192	24.4856	ISG15
detection of chemical stimulus involved in sensory perception of bitter taste (GO:0001580)	1	40	0.0953641	0.148486	0	0	10.4192	24.4856	RTP4
epithelial cell migration (GO:0010631)	1	41	0.0976302	0.148486	0	0	10.1582	23.6337	STAT1
regulation of release of cytochrome c from mitochondria (GO:0090199)	1	41	0.0976302	0.148486	0	0	10.1582	23.6337	TNFSF10
positive regulation of biomineral tissue development (GO:0070169)	1	41	0.0976302	0.148486	0	0	10.1582	23.6337	ISG15
regulation of viral transcription (GO:0046782)	1	41	0.0976302	0.148486	0	0	10.1582	23.6337	IFITM3
hexose metabolic process (GO:0019318)	1	41	0.0976302	0.148486	0	0	10.1582	23.6337	OAS1
sensory perception of bitter taste (GO:0050913)	1	41	0.0976302	0.148486	0	0	10.1582	23.6337	RTP4
nucleobase-containing compound catabolic process (GO:0034655)	1	41	0.0976302	0.148486	0	0	10.1582	23.6337	ISG20
visual system development (GO:0150063)	1	41	0.0976302	0.148486	0	0	10.1582	23.6337	SCO2
positive regulation of ATPase activity (GO:0032781)	1	42	0.0998908	0.150472	0	0	9.90991	22.8292	PLSCR1
regulation of extrinsic apoptotic signaling pathway via death domain receptors (GO:1902041)	1	42	0.0998908	0.150472	0	0	9.90991	22.8292	TNFSF10
translesion synthesis (GO:0019985)	1	42	0.0998908	0.150472	0	0	9.90991	22.8292	ISG15
cellular response to glucose starvation (GO:0042149)	1	43	0.102146	0.152895	0	0	9.67347	22.0686	IFI16
DNA synthesis involved in DNA repair (GO:0000731)	1	43	0.102146	0.152895	0	0	9.67347	22.0686	ISG15
homotypic cell-cell adhesion (GO:0034109)	1	44	0.104395	0.154793	0	0	9.44803	21.3485	CLIC1
positive regulation of osteoblast differentiation (GO:0045669)	1	44	0.104395	0.154793	0	0	9.44803	21.3485	IFITM1
detection of chemical stimulus involved in sensory perception of taste (GO:0050912)	1	44	0.104395	0.154793	0	0	9.44803	21.3485	RTP4
cellular response to radiation (GO:0071478)	1	45	0.106639	0.157135	0	0	9.23284	20.6659	IFI16
zymogen activation (GO:0031638)	1	45	0.106639	0.157135	0	0	9.23284	20.6659	IFI16
positive regulation of smooth muscle cell proliferation (GO:0048661)	1	46	0.108878	0.158948	0	0	9.02721	20.0181	STAT1
postreplication repair (GO:0006301)	1	46	0.108878	0.158948	0	0	9.02721	20.0181	ISG15
posttranscriptional regulation of gene expression (GO:0010608)	1	46	0.108878	0.158948	0	0	9.02721	20.0181	TDRD7
regulation of DNA binding (GO:0051101)	1	47	0.111111	0.161709	0	0	8.83052	19.4027	IFI16
inflammatory response (GO:0006954)	2	230	0.112759	0.162782	0	0	3.60417	7.86612	TNFAIP6;SIGLEC1
cellular response to ionizing radiation (GO:0071479)	1	48	0.113338	0.162782	0	0	8.64221	18.8174	IFI16
regulation of interleukin-10 production (GO:0032653)	1	48	0.113338	0.162782	0	0	8.64221	18.8174	ISG15
nucleus organization (GO:0006997)	1	48	0.113338	0.162782	0	0	8.64221	18.8174	CHMP5
regulation of autophagy (GO:0010506)	2	231	0.113569	0.162782	0	0	3.58825	7.80568	IFI16;LAMP3
regulation of smooth muscle cell proliferation (GO:0048660)	1	49	0.11556	0.164144	0	0	8.46173	18.2601	STAT1
response to unfolded protein (GO:0006986)	1	49	0.11556	0.164144	0	0	8.46173	18.2601	TOR1B
RNA catabolic process (GO:0006401)	1	49	0.11556	0.164144	0	0	8.46173	18.2601	ISG20
regulation of complement activation (GO:0030449)	1	50	0.117777	0.166791	0	0	8.28863	17.7291	SERPING1
neutrophil degranulation (GO:0043312)	3	481	0.118697	0.167416	0	0	2.6002	5.5415	BST2;TNFAIP6;ANXA3
positive regulation of gene expression (GO:0010628)	3	482	0.119239	0.167416	0	0	2.59463	5.51782	PLSCR1;IFI16;LAMP3
negative regulation of protein ubiquitination (GO:0031397)	1	51	0.119988	0.167416	0	0	8.12245	17.2226	ISG15
intrinsic apoptotic signaling pathway in response to DNA damage (GO:0008630)	1	51	0.119988	0.167416	0	0	8.12245	17.2226	IFI16
mitotic metaphase plate congression (GO:0007080)	1	51	0.119988	0.167416	0	0	8.12245	17.2226	CHMP5
negative regulation of apoptotic process (GO:0043066)	3	485	0.120872	0.167661	0	0	2.57809	5.44757	LAMP3;IFI6;IFIT3
neutrophil activation involved in immune response (GO:0002283)	3	485	0.120872	0.167661	0	0	2.57809	5.44757	BST2;TNFAIP6;ANXA3
response to peptide hormone (GO:0043434)	1	52	0.122193	0.168455	0	0	7.96279	16.739	STAT1
myeloid cell differentiation (GO:0030099)	1	52	0.122193	0.168455	0	0	7.96279	16.739	IFI16
neutrophil mediated immunity (GO:0002446)	3	488	0.122513	0.168455	0	0	2.56175	5.37849	BST2;TNFAIP6;ANXA3
cellular macromolecule catabolic process (GO:0044265)	1	53	0.124393	0.170052	0	0	7.80926	16.2769	ISG20
regulation of immune effector process (GO:0002697)	1	53	0.124393	0.170052	0	0	7.80926	16.2769	SERPING1
regulation of cyclin-dependent protein kinase activity (GO:1904029)	1	54	0.126588	0.171075	0	0	7.66153	15.835	HERC5
inorganic anion transport (GO:0015698)	1	54	0.126588	0.171075	0	0	7.66153	15.835	CLIC1
regulation of humoral immune response (GO:0002920)	1	54	0.126588	0.171075	0	0	7.66153	15.835	SERPING1
regulation of proteasomal protein catabolic process (GO:0061136)	1	54	0.126588	0.171075	0	0	7.66153	15.835	LAMP3
protein sumoylation (GO:0016925)	1	55	0.128778	0.173045	0	0	7.51927	15.412	IFIH1
negative regulation of protein modification by small protein conjugation or removal (GO:1903321)	1	55	0.128778	0.173045	0	0	7.51927	15.412	ISG15
positive regulation of interleukin-1 beta production (GO:0032731)	1	56	0.130962	0.174986	0	0	7.38219	15.0069	IFI16
sensory organ development (GO:0007423)	1	56	0.130962	0.174986	0	0	7.38219	15.0069	SCO2
regulation of bone mineralization (GO:0030500)	1	57	0.133141	0.175419	0	0	7.25	14.6185	ISG15
renal system development (GO:0072001)	1	57	0.133141	0.175419	0	0	7.25	14.6185	STAT1
positive regulation of interferon-gamma production (GO:0032729)	1	57	0.133141	0.175419	0	0	7.25	14.6185	ISG15
cellular response to peptide (GO:1901653)	1	57	0.133141	0.175419	0	0	7.25	14.6185	CHMP5
protein K48-linked ubiquitination (GO:0070936)	1	57	0.133141	0.175419	0	0	7.25	14.6185	IFI27
eye development (GO:0001654)	1	58	0.135314	0.176805	0	0	7.12245	14.246	SCO2
positive regulation of mitochondrion organization (GO:0010822)	1	58	0.135314	0.176805	0	0	7.12245	14.246	TNFSF10
regulation of phagocytosis (GO:0050764)	1	58	0.135314	0.176805	0	0	7.12245	14.246	PLSCR1
positive regulation of apoptotic signaling pathway (GO:2001235)	1	59	0.137482	0.179143	0	0	6.9993	13.8884	TNFSF10
Notch signaling pathway (GO:0007219)	1	60	0.139645	0.181461	0	0	6.88032	13.545	STAT1
protein ubiquitination (GO:0016567)	3	525	0.143415	0.185532	0	0	2.37564	4.61352	HERC5;ISG15;HERC6
glucose metabolic process (GO:0006006)	1	62	0.143954	0.185532	0	0	6.65406	12.8973	OAS1
positive regulation of interleukin-1 production (GO:0032732)	1	62	0.143954	0.185532	0	0	6.65406	12.8973	IFI16
negative regulation of peptidase activity (GO:0010466)	1	63	0.146101	0.187278	0	0	6.54641	12.5918	SERPING1
positive regulation of viral process (GO:0048524)	1	63	0.146101	0.187278	0	0	6.54641	12.5918	IFIT1
regulation of extrinsic apoptotic signaling pathway (GO:2001236)	1	64	0.148242	0.188999	0	0	6.44218	12.2975	TNFSF10
plasma membrane organization (GO:0007009)	1	64	0.148242	0.188999	0	0	6.44218	12.2975	PLSCR1
regulation of epidermal growth factor receptor signaling pathway (GO:0042058)	1	67	0.154635	0.196619	0	0	6.14842	11.4772	IFI6
establishment of protein localization to membrane (GO:0090150)	1	70	0.160981	0.203594	0	0	5.88021	10.74	RTP4
carbohydrate homeostasis (GO:0033500)	1	70	0.160981	0.203594	0	0	5.88021	10.74	OAS1
response to metal ion (GO:0010038)	1	71	0.163086	0.204614	0	0	5.79592	10.5108	PLSCR1
regulation of endopeptidase activity (GO:0052548)	1	71	0.163086	0.204614	0	0	5.79592	10.5108	SERPING1
myeloid leukocyte differentiation (GO:0002573)	1	71	0.163086	0.204614	0	0	5.79592	10.5108	IFI16
extrinsic apoptotic signaling pathway (GO:0097191)	1	72	0.165186	0.205613	0	0	5.714	10.2891	IFI27
negative regulation of epithelial cell proliferation (GO:0050680)	1	72	0.165186	0.205613	0	0	5.714	10.2891	STAT1
response to ionizing radiation (GO:0010212)	1	72	0.165186	0.205613	0	0	5.714	10.2891	IFI16
antigen processing and presentation of exogenous peptide antigen via MHC class I, TAP-dependent (GO:0002479)	1	73	0.16728	0.206589	0	0	5.63435	10.0747	TAP1
regulation of actin filament-based process (GO:0032970)	1	73	0.16728	0.206589	0	0	5.63435	10.0747	BST2
endoplasmic reticulum organization (GO:0007029)	1	73	0.16728	0.206589	0	0	5.63435	10.0747	TOR1B
proteolysis involved in cellular protein catabolic process (GO:0051603)	1	74	0.16937	0.208625	0	0	5.55689	9.86721	ISG15
integrin-mediated signaling pathway (GO:0007229)	1	75	0.171454	0.210098	0	0	5.48152	9.66634	ISG15
nucleic acid phosphodiester bond hydrolysis (GO:0090305)	1	75	0.171454	0.210098	0	0	5.48152	9.66634	ISG20
establishment of protein localization to organelle (GO:0072594)	1	76	0.173533	0.211006	0	0	5.40816	9.47179	LAMP3
positive regulation of interleukin-6 production (GO:0032755)	1	76	0.173533	0.211006	0	0	5.40816	9.47179	IFIH1
chloride transport (GO:0006821)	1	76	0.173533	0.211006	0	0	5.40816	9.47179	CLIC1
negative regulation of blood vessel morphogenesis (GO:2000181)	1	78	0.177676	0.214938	0	0	5.26716	9.10056	STAT1
antigen processing and presentation of exogenous peptide antigen via MHC class I (GO:0042590)	1	78	0.177676	0.214938	0	0	5.26716	9.10056	TAP1
activation of cysteine-type endopeptidase activity involved in apoptotic process (GO:0006919)	1	81	0.183852	0.221842	0	0	5.06888	8.58476	TNFSF10
regulation of cyclin-dependent protein serine	threonine kinase activity (GO:0000079)	1	82	0.185901	0.223176	0	0	5.00605	8.42288	HERC5
regulation of gene expression, epigenetic (GO:0040029)	1	82	0.185901	0.223176	0	0	5.00605	8.42288	IFI16
regulation of interleukin-1 beta production (GO:0032651)	1	83	0.187945	0.22449	0	0	4.94475	8.26568	IFI16
regulation of osteoblast differentiation (GO:0045667)	1	83	0.187945	0.22449	0	0	4.94475	8.26568	IFITM1
positive regulation of transcription by RNA polymerase II (GO:0045944)	4	908	0.190885	0.227427	0	0	1.83205	3.03403	PLSCR1;IFI16;STAT1;IRF7
glucose homeostasis (GO:0042593)	1	86	0.194046	0.229459	0	0	4.76951	7.82038	OAS1
positive regulation of endothelial cell migration (GO:0010595)	1	86	0.194046	0.229459	0	0	4.76951	7.82038	ANXA3
regulation of interferon-gamma production (GO:0032649)	1	86	0.194046	0.229459	0	0	4.76951	7.82038	ISG15
negative regulation of angiogenesis (GO:0016525)	1	87	0.196069	0.230698	0	0	4.71381	7.68016	STAT1
protein targeting to membrane (GO:0006612)	1	87	0.196069	0.230698	0	0	4.71381	7.68016	RTP4
regulation of endothelial cell migration (GO:0010594)	1	89	0.200101	0.234858	0	0	4.60622	7.41108	ANXA3
mitochondrial respiratory chain complex assembly (GO:0033108)	1	90	0.20211	0.236629	0	0	4.55423	7.28196	SCO2
regulation of actin cytoskeleton organization (GO:0032956)	1	91	0.204114	0.238385	0	0	4.5034	7.15626	BST2
regulation of endothelial cell proliferation (GO:0001936)	1	92	0.206113	0.240126	0	0	4.45369	7.03386	STAT1
positive regulation of epithelial cell migration (GO:0010634)	1	94	0.210095	0.243567	0	0	4.35747	6.7985	ANXA3
hemopoiesis (GO:0030097)	1	94	0.210095	0.243567	0	0	4.35747	6.7985	IFI16
negative regulation of transcription, DNA-templated (GO:0045892)	4	948	0.211591	0.244701	0	0	1.75074	2.71907	IFI27;IFI16;STAT1;IRF7
cell-matrix adhesion (GO:0007160)	1	100	0.221927	0.256028	0	0	4.09215	6.16035	SIGLEC1
epithelial cell differentiation (GO:0030855)	1	101	0.223882	0.257029	0	0	4.05102	6.06291	TDRD7
positive regulation of cell cycle process (GO:0090068)	1	101	0.223882	0.257029	0	0	4.05102	6.06291	PLSCR1
positive regulation of vasculature development (GO:1904018)	1	102	0.225832	0.258016	0	0	4.01071	5.96779	ANXA3
mitotic sister chromatid segregation (GO:0000070)	1	102	0.225832	0.258016	0	0	4.01071	5.96779	CHMP5
peptidyl-lysine modification (GO:0018205)	1	106	0.233585	0.26559	0	0	3.85714	5.6091	IFIH1
protein localization to nucleus (GO:0034504)	1	106	0.233585	0.26559	0	0	3.85714	5.6091	TOR1B
regulation of protein ubiquitination (GO:0031396)	1	109	0.239349	0.271492	0	0	3.74943	5.36106	ISG15
regulation of interleukin-6 production (GO:0032675)	1	110	0.241261	0.273006	0	0	3.71485	5.28205	IFIH1
regulation of protein serine	threonine kinase activity (GO:0071900)	1	111	0.243169	0.274508	0	0	3.68089	5.20478	HERC5
regulation of cytoskeleton organization (GO:0051493)	1	112	0.245071	0.275997	0	0	3.64755	5.1292	BST2
negative regulation of programmed cell death (GO:0043069)	2	381	0.246561	0.277015	0	0	2.15161	3.01256	IFI6;IFIT3
positive regulation of macromolecule metabolic process (GO:0010604)	2	384	0.249346	0.279481	0	0	2.13438	2.96447	PLSCR1;LAMP3
cellular response to molecule of bacterial origin (GO:0071219)	1	115	0.250751	0.280391	0	0	3.55102	4.91211	CHMP5
positive regulation of angiogenesis (GO:0045766)	1	116	0.252635	0.281168	0	0	3.51996	4.8428	ANXA3
tumor necrosis factor-mediated signaling pathway (GO:0033209)	1	116	0.252635	0.281168	0	0	3.51996	4.8428	STAT1
positive regulation of protein-containing complex assembly (GO:0031334)	1	118	0.256389	0.284676	0	0	3.45945	4.70851	ISG15
positive regulation of cysteine-type endopeptidase activity involved in apoptotic process (GO:0043280)	1	119	0.258259	0.286081	0	0	3.42996	4.64345	TNFSF10
cellular response to lipopolysaccharide (GO:0071222)	1	120	0.260124	0.287474	0	0	3.40096	4.57972	CHMP5
epithelium development (GO:0060429)	1	122	0.263842	0.290902	0	0	3.34441	4.45611	STAT1
protein targeting (GO:0006605)	1	125	0.269383	0.294949	0	0	3.263	4.27982	RTP4
platelet degranulation (GO:0002576)	1	125	0.269383	0.294949	0	0	3.263	4.27982	SERPING1
regulation of protein secretion (GO:0050708)	1	125	0.269383	0.294949	0	0	3.263	4.27982	RSAD2
negative regulation of cell growth (GO:0030308)	1	126	0.271221	0.295392	0	0	3.23673	4.22336	BST2
negative regulation of growth (GO:0045926)	1	126	0.271221	0.295392	0	0	3.23673	4.22336	BST2
regulation of cell migration (GO:0030334)	2	408	0.271661	0.295392	0	0	2.00575	2.61389	BST2;IFITM1
organelle organization (GO:0006996)	2	420	0.282823	0.306652	0	0	1.94697	2.45889	TOR1B;CHMP5
regulation of gene expression (GO:0010468)	4	1079	0.283317	0.306652	0	0	1.52679	1.92558	PLSCR1;IFI16;LAMP3;TDRD7
RNA metabolic process (GO:0016070)	1	133	0.283961	0.306652	0	0	3.06401	3.85734	ISG20
organic substance transport (GO:0071702)	1	136	0.289354	0.311764	0	0	2.99546	3.71469	TAP1
cellular response to starvation (GO:0009267)	1	158	0.327704	0.352282	0	0	2.57286	2.8704	IFI16
response to lipopolysaccharide (GO:0032496)	1	159	0.329398	0.3533	0	0	2.55645	2.8389	CHMP5
positive regulation of cell population proliferation (GO:0008284)	2	474	0.332812	0.356154	0	0	1.71946	1.89171	BST2;STAT1
positive regulation of transcription, DNA-templated (GO:0045893)	4	1183	0.342852	0.36607	0	0	1.38445	1.48199	PLSCR1;IFI16;STAT1;IRF7
glycerophospholipid biosynthetic process (GO:0046474)	1	177	0.359186	0.382647	0	0	2.2929	2.34774	PLSCR1
regulated exocytosis (GO:0045055)	1	180	0.364023	0.386928	0	0	2.25413	2.27788	SERPING1
positive regulation of nucleic acid-templated transcription (GO:1903508)	2	511	0.366569	0.38876	0	0	1.59144	1.59712	STAT1;IRF7
cellular response to tumor necrosis factor (GO:0071356)	1	194	0.386127	0.407674	0	0	2.08914	1.988	STAT1
regulation of programmed cell death (GO:0043067)	1	194	0.386127	0.407674	0	0	2.08914	1.988	STAT1
regulation of signal transduction (GO:0009966)	1	198	0.392303	0.413273	0	0	2.04631	1.91477	PLSCR1
endomembrane system organization (GO:0010256)	1	199	0.393838	0.413967	0	0	2.03587	1.89706	TOR1B
modification-dependent protein catabolic process (GO:0019941)	1	201	0.396895	0.416256	0	0	2.01531	1.86231	ISG15
proteasomal protein catabolic process (GO:0010498)	1	205	0.402965	0.421686	0	0	1.97539	1.79544	IFI27
negative regulation of inflammatory response (GO:0050728)	1	212	0.413443	0.431696	0	0	1.90918	1.68626	TNFAIP6
regulation of cell growth (GO:0001558)	1	217	0.420817	0.438428	0	0	1.86451	1.61384	BST2
cellular response to lipid (GO:0071396)	1	219	0.423741	0.440504	0	0	1.84722	1.58608	CHMP5
positive regulation of DNA-binding transcription factor activity (GO:0051091)	1	246	0.461828	0.479045	0	0	1.6414	1.26809	ANXA3
positive regulation of cell differentiation (GO:0045597)	1	258	0.477953	0.494541	0	0	1.56381	1.15447	IFITM1
regulation of transcription by RNA polymerase II (GO:0006357)	6	2206	0.478858	0.494541	0	0	1.10021	0.810139	PLSCR1;IFI27;IFI16;SP110;STAT1;IRF7
protein deubiquitination (GO:0016579)	1	267	0.489735	0.504672	0	0	1.5102	1.07812	IFIH1
protein modification by small protein removal (GO:0070646)	1	276	0.501256	0.515422	0	0	1.46011	1.00841	IFIH1
proteolysis (GO:0006508)	1	287	0.514992	0.528397	0	0	1.40317	0.931148	LAP3
regulation of cell cycle (GO:0051726)	1	296	0.525954	0.538477	0	0	1.35974	0.873688	MX2
proteasome-mediated ubiquitin-dependent protein catabolic process (GO:0043161)	1	321	0.555146	0.567136	0	0	1.25191	0.736781	IFI27
cellular response to oxygen-containing compound (GO:1901701)	1	323	0.557404	0.568215	0	0	1.24401	0.727081	CHMP5
cellular protein localization (GO:0034613)	1	329	0.56411	0.573815	0	0	1.22088	0.698962	RTP4
positive regulation of multicellular organismal process (GO:0051240)	1	345	0.581509	0.590244	0	0	1.16315	0.630575	IFI16
cellular response to DNA damage stimulus (GO:0006974)	1	350	0.586806	0.594345	0	0	1.14619	0.61099	IRF7
ubiquitin-dependent protein catabolic process (GO:0006511)	1	354	0.590996	0.59731	0	0	1.13297	0.595882	IFI27
organelle assembly (GO:0070925)	1	425	0.658798	0.664417	0	0	0.939834	0.392229	CHMP5
negative regulation of nucleic acid-templated transcription (GO:1903507)	1	464	0.691219	0.695631	0	0	0.85895	0.317209	IFI16
cellular protein modification process (GO:0006464)	2	1025	0.733755	0.73687	0	0	0.770894	0.238654	HERC5;ISG15
negative regulation of cellular macromolecule biosynthetic process (GO:2000113)	1	547	0.750493	0.752083	0	0	0.725275	0.208172	IFI16
regulation of transcription, DNA-templated (GO:0006355)	4	2244	0.827263	0.827263	0	0	0.6875	0.130372	IFI16;SP110;STAT1;IRF7

## Sheet: SLE_up_CC
Term	Overlap		P.value	Adjusted.P.value	Old.P.value	Old.Adjusted.P.value	Odds.Ratio	Combined.Score	Genes
mitochondrial envelope (GO:0005740)	4	127	0.000284851	0.0196547	0	0	14.017	114.428	IFI27;MX2;MX1;IFI6
late endosome (GO:0005770)	4	189	0.00126702	0.0437123	0	0	9.29025	61.976	BST2;LAMP3;SIGLEC1;CHMP5
phagocytic vesicle membrane (GO:0030670)	2	45	0.00566179	0.0852454	0	0	19.2897	99.8053	ANXA3;TAP1
multivesicular body (GO:0005771)	2	47	0.00616259	0.0852454	0	0	18.4306	93.7978	BST2;CHMP5
mitochondrial membrane (GO:0031966)	5	469	0.0061772	0.0852454	0	0	4.66619	23.7364	RSAD2;IFI27;MX2;MX1;IFI6
lysosomal membrane (GO:0005765)	4	330	0.00923269	0.106176	0	0	5.23446	24.5235	IFITM3;BST2;IFITM1;LAMP3
axon (GO:0030424)	3	204	0.0144198	0.114297	0	0	6.27151	26.5859	STAT1;MX2;MX1
nuclear membrane (GO:0031965)	3	204	0.0144198	0.114297	0	0	6.27151	26.5859	IFI27;MX1;PHF11
alveolar lamellar body (GO:0097208)	1	6	0.0149083	0.114297	0	0	81.4082	342.39	LAMP3
chromatoid body (GO:0033391)	1	8	0.0198292	0.130255	0	0	58.1429	227.955	TDRD7
intracellular membrane-bounded organelle (GO:0043231)	20	5192	0.0207653	0.130255	0	0	1.90487	7.38038	ZBP1;SAMD9;SP110;STAT1;MX2;MX1;PHF11;ISG15;IFI35;NMI;ISG20;PLSCR1;OAS1;IFI16;OAS2;LAMP3;OAS3;IRF7;LAP3;CLIC1
phagocytic vesicle (GO:0045335)	2	100	0.025949	0.143393	0	0	8.44048	30.8214	ANXA3;TAP1
early endosome (GO:0005769)	3	266	0.028817	0.143393	0	0	4.77801	16.9466	IFITM3;LAMP3;SIGLEC1
lytic vacuole membrane (GO:0098852)	3	267	0.0290943	0.143393	0	0	4.75967	16.836	IFITM3;IFITM1;LAMP3
nucleolus (GO:0005730)	5	733	0.0355797	0.160849	0	0	2.93376	9.78696	ISG20;PLSCR1;IFI16;STAT1;OASL
nuclear lumen (GO:0031981)	5	745	0.0377521	0.160849	0	0	2.88438	9.4513	ISG20;PLSCR1;IFI16;STAT1;OASL
mitochondrial outer membrane (GO:0005741)	2	126	0.0396296	0.160849	0	0	6.66196	21.506	RSAD2;IFI27
asymmetric synapse (GO:0032279)	2	133	0.0436919	0.161434	0	0	6.30375	19.7345	MX2;MX1
postsynaptic density (GO:0014069)	2	138	0.0466848	0.161434	0	0	6.07047	18.602	MX2;MX1
endosome membrane (GO:0010008)	3	325	0.0475883	0.161434	0	0	3.89084	11.8483	IFITM3;LAMP3;IRF7
organelle outer membrane (GO:0031968)	2	142	0.0491322	0.161434	0	0	5.89583	17.7656	RSAD2;IFI27
organelle inner membrane (GO:0019866)	3	346	0.0554253	0.173834	0	0	3.64872	10.5547	RSAD2;IFI27;IFI6
endocytic vesicle membrane (GO:0030666)	2	158	0.05937	0.17811	0	0	5.28686	14.9299	ANXA3;TAP1
myofibril (GO:0030016)	1	27	0.0653922	0.17975	0	0	15.6389	42.6529	SCO2
intracellular non-membrane-bounded organelle (GO:0043232)	6	1158	0.0675591	0.17975	0	0	2.22514	5.99621	ISG20;PLSCR1;RSAD2;IFI16;STAT1;OASL
nuclear inner membrane (GO:0005637)	1	28	0.0677318	0.17975	0	0	15.059	40.5417	IFI27
nucleus (GO:0005634)	16	4484	0.0764915	0.195478	0	0	1.63063	4.19165	ZBP1;SP110;STAT1;MX2;MX1;PHF11;ISG15;IFI35;NMI;ISG20;PLSCR1;OAS1;IFI16;IRF7;LAP3;CLIC1
intrinsic component of mitochondrial inner membrane (GO:0031304)	1	39	0.0930924	0.226901	0	0	10.6939	25.389	SCO2
cytosolic small ribosomal subunit (GO:0022627)	1	40	0.0953641	0.226901	0	0	10.4192	24.4856	ISG15
small ribosomal subunit (GO:0015935)	1	45	0.106639	0.243504	0	0	9.23284	20.6659	ISG15
vesicle (GO:0031982)	2	226	0.109534	0.243504	0	0	3.66927	8.11465	LAMP3;CLIC1
endoplasmic reticulum-Golgi intermediate compartment membrane (GO:0033116)	1	49	0.11556	0.243504	0	0	8.46173	18.2601	TAP1
lysosome (GO:0005764)	3	477	0.116537	0.243504	0	0	2.62268	5.63757	IFITM3;IFITM1;LAMP3
integral component of mitochondrial inner membrane (GO:0031305)	1	51	0.119988	0.243504	0	0	8.12245	17.2226	SCO2
tertiary granule lumen (GO:1904724)	1	55	0.128778	0.253876	0	0	7.51927	15.412	TNFAIP6
azurophil granule membrane (GO:0035577)	1	58	0.135314	0.259352	0	0	7.12245	14.246	BST2
integral component of mitochondrial membrane (GO:0032592)	1	66	0.152509	0.265801	0	0	6.24333	11.7408	SCO2
platelet alpha granule lumen (GO:0031093)	1	67	0.154635	0.265801	0	0	6.14842	11.4772	SERPING1
late endosome membrane (GO:0031902)	1	68	0.156756	0.265801	0	0	6.05635	11.2228	LAMP3
endoplasmic reticulum lumen (GO:0005788)	2	285	0.159296	0.265801	0	0	2.89561	5.31921	SERPING1;TOR1B
intracellular organelle lumen (GO:0070013)	4	848	0.161225	0.265801	0	0	1.96847	3.59237	TNFAIP6;SCO2;SERPING1;TOR1B
neuron projection (GO:0043005)	3	556	0.161792	0.265801	0	0	2.23889	4.07801	STAT1;MX2;MX1
lipid droplet (GO:0005811)	1	77	0.175607	0.281788	0	0	5.33673	9.28328	RSAD2
cytoskeleton (GO:0005856)	3	600	0.189033	0.296439	0	0	2.06918	3.4469	MX2;MX1;IFIT5
mitochondrial inner membrane (GO:0005743)	2	328	0.197774	0.296715	0	0	2.50818	4.06483	RSAD2;IFI6
microtubule cytoskeleton (GO:0015630)	2	331	0.200505	0.296715	0	0	2.48493	3.99307	MX2;MX1
platelet alpha granule (GO:0031091)	1	90	0.20211	0.296715	0	0	4.55423	7.28196	SERPING1
early endosome membrane (GO:0031901)	1	97	0.216033	0.310548	0	0	4.22066	6.46742	IFITM3
collagen-containing extracellular matrix (GO:0062023)	2	380	0.245633	0.345892	0	0	2.15741	3.02882	PLSCR1;SERPING1
intrinsic component of endoplasmic reticulum membrane (GO:0031227)	1	121	0.261985	0.359467	0	0	3.37245	4.51728	TAP1
ficolin-1-rich granule lumen (GO:1904813)	1	123	0.265693	0.359467	0	0	3.31683	4.39617	TNFAIP6
integral component of endoplasmic reticulum membrane (GO:0030176)	1	142	0.30002	0.398104	0	0	2.86713	3.45175	TAP1
azurophil granule (GO:0042582)	1	155	0.322596	0.416225	0	0	2.62338	2.96797	BST2
specific granule (GO:0042581)	1	160	0.331088	0.416225	0	0	2.54024	2.80791	ANXA3
membrane raft (GO:0045121)	1	163	0.336133	0.416225	0	0	2.49282	2.71779	PLSCR1
tertiary granule (GO:0070820)	1	164	0.337806	0.416225	0	0	2.4774	2.68868	TNFAIP6
ficolin-1-rich granule (GO:0101002)	1	184	0.370417	0.4484	0	0	2.20442	2.18926	TNFAIP6
integral component of organelle membrane (GO:0031301)	1	214	0.416403	0.495377	0	0	1.89106	1.65676	TAP1
dendrite (GO:0030425)	1	270	0.493604	0.573526	0	0	1.49313	1.05419	STAT1
secretory granule membrane (GO:0030667)	1	274	0.498718	0.573526	0	0	1.47096	1.02337	BST2
endoplasmic reticulum membrane (GO:0005789)	2	712	0.535715	0.601781	0	0	1.12911	0.704736	RSAD2;TAP1
actin cytoskeleton (GO:0015629)	1	316	0.549452	0.601781	0	0	1.27211	0.761782	IFIT5
secretory granule lumen (GO:0034774)	1	316	0.549452	0.601781	0	0	1.27211	0.761782	SERPING1
bounding membrane of organelle (GO:0098588)	2	767	0.576576	0.620676	0	0	1.04493	0.575392	IRF7;TAP1
mitochondrial matrix (GO:0005759)	1	348	0.584695	0.620676	0	0	1.15291	0.618728	SCO2
cytoplasmic vesicle membrane (GO:0030659)	1	380	0.617232	0.639944	0	0	1.05385	0.508492	IRF7
focal adhesion (GO:0005925)	1	387	0.62401	0.639944	0	0	1.03437	0.487796	LAP3
cell-substrate junction (GO:0030055)	1	394	0.630669	0.639944	0	0	1.01558	0.468155	LAP3
integral component of plasma membrane (GO:0005887)	2	1454	0.88733	0.88733	0	0	0.53082	0.0634535	PLSCR1;TNFSF10

[truncated: 10 more sheets: SLE_up_MF, SLE_up_pathway, SLE_down_BP, SLE_down_CC, SLE_down_MF, SLE_down_pathways, common_BP, common_CC, common_MF, common_pathway]
